# Supplementary material for: Methylation in the CHH Context Allows to Predict Recombination in Rice
Source: Int J Mol Sci. 2022 Oct 19;23(20):12505. doi: 10.3390/ijms232012505 (PMC9604423; doi:10.3390/ijms232012505)
Supplement: Supplementary file 1 [file ijms-23-12505-s001.zip]

Archive with 3 entries (3 files):
- SUPPLEMENTARY MATERIAL_Figures S1_S2_S3.pdf
- Supplementary_material_Table S1_Genes_IR64.csv
- Supplementary_material_Table S2_Genes_AZU.csv
