# Supplementary material for: Methylation in the CHH Context Allows to Predict Recombination in Rice
Source: Int J Mol Sci. 2022 Oct 19;23(20):12505. doi: 10.3390/ijms232012505 (PMC9604423; doi:10.3390/ijms232012505)
Supplement: Supplementary file 1 [file ijms-23-12505-s001.zip › Supplementary_material_Table S1_Genes_IR64.csv]

chromosome	Variety	Feauture	Start	End	Strand	ID_Gene	Annotation
chr01	GPM	gene	11516	18629	+	LOC_Os01g01010	"CDS:TBC domain containing protein, expressed";Dir=sense
chr01	GPM	gene	11516	18364	+	LOC_Os01g01010	"CDS:TBC domain containing protein, expressed";Dir=sense
chr01	GPM	gene	19865	20384	+	LOC_Os01g01019	"CDS:expressed protein";Dir=sense
chr01	GPM	gene	20840	23425	+	LOC_Os01g01030	"CDS:monocopper oxidase, putative, expressed";Dir=sense
chr01	GPM	gene	24665	26338	+	LOC_Os01g01040	"CDS:expressed protein";Dir=sense
chr01	GPM	gene	24665	27659	+	LOC_Os01g01040	"CDS:expressed protein";Dir=sense
chr01	GPM	gene	24665	27659	+	LOC_Os01g01040	"CDS:expressed protein";Dir=sense
chr01	GPM	gene	24665	27659	+	LOC_Os01g01040	"CDS:expressed protein";Dir=sense
chr01	GPM	gene	31297	34460	+	LOC_Os01g01050	"CDS:R3H domain containing protein, expressed";Dir=sense
chr01	GPM	gene	31323	34460	+	LOC_Os01g01050	"CDS:R3H domain containing protein, expressed";Dir=sense
chr01	GPM	gene	35289	36502	+	LOC_Os01g01060	"CDS:40S ribosomal protein S5, putative, expressed";Dir=sense
chr01	GPM	gene	38024	42208	+	LOC_Os01g01070	"CDS:expressed protein";Dir=sense
chr01	GPM	gene	38024	42208	+	LOC_Os01g01070	"CDS:expressed protein";Dir=sense
chr01	GPM	gene	38024	41731	+	LOC_Os01g01070	"CDS:expressed protein";Dir=sense
chr01	GPM	gene	43828	49091	+	LOC_Os01g01080	"CDS:decarboxylase, putative, expressed";Dir=sense
chr01	GPM	gene	45679	49091	+	LOC_Os01g01080	"CDS:decarboxylase, putative, expressed";Dir=sense
chr01	GPM	gene	45679	49091	+	LOC_Os01g01080	"CDS:decarboxylase, putative, expressed";Dir=sense
chr01	GPM	gene	65258	66073	+	LOC_Os01g01110	"CDS:expressed protein";Dir=indeterminate
chr01	GPM	gene	66759	69191	+	LOC_Os01g01115	"CDS:pentatricopeptide, putative, expressed";Dir=indeterminate
chr01	GPM	gene	70205	71446	+	LOC_Os01g01120	"CDS:enolase-phosphatase E1, putative, expressed";Dir=sense
chr01	GPM	gene	71771	74051	-	LOC_Os01g01130	"CDS:snurportin-1, putative, expressed";Dir=sense
chr01	GPM	gene	77770	78226	+	LOC_Os01g01140	"CDS:expressed protein";Dir=sense
chr01	GPM	gene	80997	85102	+	LOC_Os01g01150	"CDS:RNA recognition motif, putative, expressed";Dir=sense
chr01	GPM	gene	80997	85102	+	LOC_Os01g01150	"CDS:RNA recognition motif, putative, expressed";Dir=sense
chr01	GPM	gene	80997	85102	+	LOC_Os01g01150	"CDS:RNA recognition motif, putative, expressed";Dir=sense
chr01	GPM	gene	93472	96676	+	LOC_Os01g01170	"CDS:expressed protein";Dir=sense
chr01	GPM	gene	97079	97297	-	LOC_Os01g01180	"CDS:expressed protein";Dir=indeterminate
chr01	GPM	gene	97918	99560	-	LOC_Os01g01190	"CDS:phosphoesterase family protein, putative, expressed";Dir=indeterminate
chr01	GPM	gene	127268	128210	+	LOC_Os01g01280	"CDS:expressed protein";Dir=sense
chr01	GPM	gene	133108	134373	+	LOC_Os01g01290	"CDS:histone-like transcription factor and archaeal histone, putative, expressed";Dir=indeterminate
chr01	GPM	gene	135042	136864	+	LOC_Os01g01295	"CDS:expressed protein";Dir=sense
chr01	GPM	gene	138601	140531	+	LOC_Os01g01302	"CDS:shikimate kinase, putative, expressed";Dir=sense
chr01	GPM	gene	141103	143273	+	LOC_Os01g01307	"CDS:translocon-associated protein beta domain containing protein, expressed";Dir=sense
chr01	GPM	gene	141103	143273	+	LOC_Os01g01307	"CDS:translocon-associated protein beta domain containing protein, expressed";Dir=sense
chr01	GPM	gene	162551	163212	-	LOC_Os01g01340	"CDS:light-induced protein 1-like, putative, expressed";Dir=sense
chr01	GPM	gene	162699	163212	-	LOC_Os01g01340	"CDS:light-induced protein 1-like, putative, expressed";Dir=sense
chr01	GPM	gene	163997	165604	-	LOC_Os01g01350	"CDS:SNF7 domain containing protein, putative, expressed";Dir=sense
chr01	GPM	gene	163997	166023	-	LOC_Os01g01350	"CDS:SNF7 domain containing protein, putative, expressed";Dir=sense
chr01	GPM	gene	171592	173411	+	LOC_Os01g01360	"CDS:peptide transporter PTR2, putative, expressed";Dir=indeterminate
chr01	GPM	gene	179470	183199	-	LOC_Os01g01369	"CDS:3-beta-hydroxysteroid-Delta-isomerase, putative, expressed";Dir=sense
chr01	GPM	gene	186158	187716	+	LOC_Os01g01380	"CDS:expressed protein";Dir=indeterminate
chr01	GPM	gene	190255	192542	+	LOC_Os01g01390	"CDS:expressed protein";Dir=sense
chr01	GPM	gene	190392	192744	+	LOC_Os01g01390	"CDS:expressed protein";Dir=sense
chr01	GPM	gene	190392	192744	+	LOC_Os01g01390	"CDS:expressed protein";Dir=sense
chr01	GPM	gene	190392	192744	+	LOC_Os01g01390	"CDS:expressed protein";Dir=sense
chr01	GPM	gene	190392	192744	+	LOC_Os01g01390	"CDS:expressed protein";Dir=sense
chr01	GPM	gene	194407	197745	+	LOC_Os01g01400	"CDS:expressed protein";Dir=sense
chr01	GPM	gene	198817	201879	-	LOC_Os01g01410	"CDS:TKL_IRAK_C-LEC.1 - TKL_IRAK_C-LEC has homology to C-type lectin receptors, expressed";Dir=sense
chr01	GPM	gene	198817	201879	-	LOC_Os01g01410	"CDS:TKL_IRAK_C-LEC.1 - TKL_IRAK_C-LEC has homology to C-type lectin receptors, expressed";Dir=sense
chr01	GPM	gene	202591	206142	+	LOC_Os01g01420	"CDS:expressed protein";Dir=sense
chr01	GPM	gene	202636	206142	+	LOC_Os01g01420	"CDS:expressed protein";Dir=sense
chr01	GPM	gene	202636	206142	+	LOC_Os01g01420	"CDS:expressed protein";Dir=sense
chr01	GPM	gene	208580	209674	+	LOC_Os01g01430	"CDS:No apical meristem protein, putative, expressed";Dir=sense
chr01	GPM	gene	211330	213095	-	LOC_Os01g01440	"CDS:expressed protein";Dir=sense
chr01	GPM	gene	219507	221036	+	LOC_Os01g01450	"CDS:stress responsive protein, putative, expressed";Dir=sense
chr01	GPM	gene	219507	221107	+	LOC_Os01g01450	"CDS:stress responsive protein, putative, expressed";Dir=sense
chr01	GPM	gene	234706	235727	+	LOC_Os01g01470	"CDS:no apical meristem protein, putative, expressed";Dir=sense
chr01	GPM	gene	241694	249139	-	LOC_Os01g01484	"CDS:light-mediated development protein DET1, putative, expressed";Dir=sense
chr01	GPM	gene	241694	249139	-	LOC_Os01g01484	"CDS:light-mediated development protein DET1, putative, expressed";Dir=sense
chr01	GPM	gene	241694	248513	-	LOC_Os01g01484	"CDS:light-mediated development protein DET1, putative, expressed";Dir=sense
chr01	GPM	gene	243530	249139	-	LOC_Os01g01484	"CDS:light-mediated development protein DET1, putative, expressed";Dir=sense
chr01	GPM	gene	252335	252637	+	LOC_Os01g01500	"CDS:expressed protein";Dir=indeterminate
chr01	GPM	gene	254290	260709	+	LOC_Os01g01510	"CDS:sas10/Utp3 family protein, expressed";Dir=sense
chr01	GPM	gene	254290	260421	+	LOC_Os01g01510	"CDS:sas10/Utp3 family protein, expressed";Dir=sense
chr01	GPM	gene	264787	269515	-	LOC_Os01g01520	"CDS:transferase family protein, putative, expressed";Dir=sense
chr01	GPM	gene	264963	340508	-	LOC_Os01g28474	"CDS:transferase family protein, putative, expressed";Dir=indeterminate
chr01	GPM	gene	282596	283711	-	chrUn	"CDS:hypothetical protein";Dir=indeterminate
chr01	GPM	gene	303871	305593	+	LOC_Os01g01570	"CDS:kinesin heavy chain, putative, expressed";Dir=sense
chr01	GPM	gene	307036	307518	+	LOC_Os01g01580	"CDS:expressed protein";Dir=indeterminate
chr01	GPM	gene	307837	308713	+	LOC_Os01g01590	"CDS:hypothetical protein";Dir=sense
chr01	GPM	gene	317906	321070	+	LOC_Os01g01600	"CDS:ethylene-responsive protein related, putative, expressed";Dir=sense
chr01	GPM	gene	321698	323175	-	LOC_Os01g01610	"CDS:IscA-like iron-sulfur assembly protein, mitochondrial precursor, putative, expressed";Dir=sense
chr01	GPM	gene	324383	327656	-	LOC_Os01g01620	"CDS:kinase, pfkB family, putative, expressed";Dir=sense
chr01	GPM	gene	335864	338060	+	LOC_Os01g01640	"CDS:Rer1 protein, putative, expressed";Dir=sense
chr01	GPM	gene	338868	339904	-	LOC_Os01g01650	"CDS:isoflavone reductase homolog IRL, putative, expressed";Dir=sense
chr01	GPM	gene	343883	344987	-	LOC_Os01g01660	"CDS:isoflavone reductase, putative, expressed";Dir=sense
chr01	GPM	gene	348276	348926	-	LOC_Os01g01670	"CDS:expressed protein";Dir=indeterminate
chr01	GPM	gene	348276	348926	-	LOC_Os01g01670	"CDS:expressed protein";Dir=indeterminate
chr01	GPM	gene	349409	350251	-	LOC_Os01g01680	"CDS:expressed protein";Dir=indeterminate
chr01	GPM	gene	352452	387302	+	LOC_Os01g01689	"CDS:phosphatidylinositol 3- and 4-kinase family protein, expressed";Dir=sense
chr01	GPM	gene	352452	387564	+	LOC_Os01g01689	"CDS:phosphatidylinositol 3- and 4-kinase family protein, expressed";Dir=sense
chr01	GPM	gene	388533	390774	+	LOC_Os01g01700	"CDS:anaphase-promoting complex subunit 11, putative, expressed";Dir=sense
chr01	GPM	gene	391600	397077	-	LOC_Os01g01710	"CDS:1-deoxy-D-xylulose 5-phosphate reductoisomerase, chloroplast precursor, putative, expressed";Dir=sense
chr01	GPM	gene	393454	397077	-	LOC_Os01g01710	"CDS:1-deoxy-D-xylulose 5-phosphate reductoisomerase, chloroplast precursor, putative, expressed";Dir=sense
chr01	GPM	gene	399989	403076	-	LOC_Os01g01720	"CDS:pex14, putative, expressed";Dir=sense
chr01	GPM	gene	399989	403076	-	LOC_Os01g01720	"CDS:pex14, putative, expressed";Dir=sense
chr01	GPM	gene	406527	407102	+	LOC_Os01g01730	"CDS:serine/arginine repetitive matrix protein 2, putative, expressed";Dir=indeterminate
chr01	GPM	gene	408866	412496	-	LOC_Os01g01740	"CDS:protein kinase domain containing protein, expressed";Dir=sense
chr01	GPM	gene	427708	428816	+	LOC_Os01g01770	"CDS:ZOS1-01 - C2H2 zinc finger protein, expressed";Dir=sense
chr01	GPM	gene	431192	434075	+	LOC_Os01g01780	"CDS:exostosin family protein, putative, expressed";Dir=sense
chr01	GPM	gene	435246	438975	-	LOC_Os01g01790	"CDS:expressed protein";Dir=sense
chr01	GPM	gene	436080	438975	-	LOC_Os01g01790	"CDS:expressed protein";Dir=sense
chr01	GPM	gene	441190	449551	+	LOC_Os01g01800	"CDS:expressed protein";Dir=sense
chr01	GPM	gene	441190	449551	+	LOC_Os01g01800	"CDS:expressed protein";Dir=sense
chr01	GPM	gene	458136	465404	+	LOC_Os01g01830	"CDS:OsPOP1 - Putative Prolyl Oligopeptidase homologue, expressed";Dir=sense
chr01	GPM	gene	472493	481518	+	LOC_Os01g01840	"CDS:helix-loop-helix DNA-binding domain containing protein, expressed";Dir=sense
chr01	GPM	gene	486621	488815	+	LOC_Os01g01870	"CDS:helix-loop-helix DNA-binding domain containing protein, expressed";Dir=sense
chr01	GPM	gene	490382	490823	+	LOC_Os01g01880	"CDS:expressed protein";Dir=indeterminate
chr01	GPM	gene	493147	494046	+	LOC_Os01g01890	"CDS:expressed protein";Dir=sense
chr01	GPM	gene	504131	505409	+	LOC_Os01g01910	"CDS:expressed protein";Dir=sense
chr01	GPM	gene	506569	513780	+	LOC_Os01g01920	"CDS:HD domain containing protein 2, putative, expressed";Dir=sense
chr01	GPM	gene	506569	513845	+	LOC_Os01g01920	"CDS:HD domain containing protein 2, putative, expressed";Dir=sense
chr01	GPM	gene	515323	515676	+	LOC_Os01g01925	"CDS:expressed protein";Dir=indeterminate
chr01	GPM	gene	516057	516781	+	LOC_Os01g01930	"CDS:expressed protein";Dir=indeterminate
chr01	GPM	gene	517505	518214	+	LOC_Os01g01940	"CDS:expressed protein";Dir=indeterminate
chr01	GPM	gene	519495	520157	+	LOC_Os01g01950	"CDS:expressed protein";Dir=indeterminate
chr01	GPM	gene	521233	529102	-	LOC_Os01g01960	"CDS:transcriptional repressor, putative, expressed";Dir=sense
chr01	GPM	gene	531759	533494	-	LOC_Os01g01970	"CDS:expressed protein";Dir=sense
chr01	GPM	gene	531759	533494	-	LOC_Os01g01970	"CDS:expressed protein";Dir=sense
chr01	GPM	gene	535992	536632	-	LOC_Os01g01980	"CDS:expressed protein";Dir=indeterminate
chr01	GPM	gene	541248	541601	+	LOC_Os01g01990	"CDS:expressed protein";Dir=indeterminate
chr01	GPM	gene	545625	550892	+	LOC_Os01g02000	"CDS:phosphate transporter 1, putative, expressed";Dir=sense
chr01	GPM	gene	551369	552249	-	LOC_Os01g02010	"CDS:expressed protein";Dir=sense
chr01	GPM	gene	582888	585966	+	LOC_Os01g02020	"CDS:acetyl-CoA acetyltransferase, cytosolic, putative, expressed";Dir=sense
chr01	GPM	gene	582888	585966	+	LOC_Os01g02020	"CDS:acetyl-CoA acetyltransferase, cytosolic, putative, expressed";Dir=sense
chr01	GPM	gene	595433	620836	+	LOC_Os12g31610	"CDS:lectin-like protein kinase, putative, expressed";Dir=indeterminate
chr01	GPM	gene	595901	605619	-	LOC_Os01g02050	"CDS:phosphoenolpyruvate carboxylase, putative, expressed";Dir=sense
chr01	GPM	gene	610411	612883	-	LOC_Os01g02060	"CDS:TOO MANY MOUTHS precursor, putative, expressed";Dir=sense
chr01	GPM	gene	610411	612883	-	LOC_Os01g02060	"CDS:TOO MANY MOUTHS precursor, putative, expressed";Dir=sense
chr01	GPM	gene	619229	619710	+	LOC_Os01g02070	"CDS:invertase/pectin methylesterase inhibitor family protein, putative, expressed";Dir=indeterminate
chr01	GPM	gene	619935	620982	-	LOC_Os01g02080	"CDS:peptidyl-prolyl cis-trans isomerase, putative, expressed";Dir=sense
chr01	GPM	gene	622235	626536	+	LOC_Os01g02090	"CDS:expressed protein";Dir=sense
chr01	GPM	gene	622235	625943	+	LOC_Os01g02090	"CDS:expressed protein";Dir=sense
chr01	GPM	gene	637294	638695	-	LOC_Os01g02110	"CDS:helix-loop-helix DNA-binding domain containing protein, expressed";Dir=sense
chr01	GPM	gene	646136	648704	+	LOC_Os01g02120	"CDS:osMFT2 MFT-Like2 homologous to Mother of FT and TFL1 gene; contains Pfam profile PF01161: Phosphatidylethanolamine-binding protein, expressed";Dir=sense
chr01	GPM	gene	654296	654829	-	LOC_Os01g02130	"CDS:expressed protein";Dir=indeterminate
chr01	GPM	gene	657504	657839	+	LOC_Os01g02139	"CDS:expressed protein";Dir=indeterminate
chr01	GPM	gene	659567	660088	+	LOC_Os01g02150	"CDS:sulfated surface glycoprotein 185 precursor, putative, expressed";Dir=indeterminate
chr01	GPM	gene	665400	665879	+	LOC_Os01g02160	"CDS:hydroxyproline-rich glycoprotein family protein, putative, expressed";Dir=indeterminate
chr01	GPM	gene	671039	672160	-	LOC_Os01g02170	"CDS:expressed protein";Dir=indeterminate
chr01	GPM	gene	671039	672160	-	LOC_Os01g02170	"CDS:expressed protein";Dir=indeterminate
chr01	GPM	gene	674135	676145	-	LOC_Os01g02180	"CDS:expressed protein";Dir=sense
chr01	GPM	gene	674135	677292	-	LOC_Os01g02180	"CDS:expressed protein";Dir=sense
chr01	GPM	gene	678891	679850	-	LOC_Os01g02190	"CDS:aquaporin protein, putative, expressed";Dir=sense
chr01	GPM	gene	681656	684870	-	LOC_Os01g02200	"CDS:armadillo/beta-catenin repeat family protein, putative, expressed";Dir=sense
chr01	GPM	gene	707308	711575	+	LOC_Os01g02250	"CDS:RGA-1, putative, expressed";Dir=indeterminate
chr01	GPM	gene	716651	719092	-	LOC_Os01g02290	"CDS:Ser/Thr receptor-like kinase, putative, expressed";Dir=sense
chr01	GPM	gene	717197	719092	-	LOC_Os01g02290	"CDS:Ser/Thr receptor-like kinase, putative, expressed";Dir=sense
chr01	GPM	gene	719553	721694	+	LOC_Os01g02300	"CDS:receptor kinase ORK10, putative, expressed";Dir=sense
chr01	GPM	gene	725729	727682	+	LOC_Os01g02310	"CDS:expressed protein";Dir=indeterminate
chr01	GPM	gene	730627	732392	-	LOC_Os01g02320	"CDS:protein kinase domain containing protein, expressed";Dir=sense
chr01	GPM	gene	739555	740699	-	LOC_Os01g02334	"CDS:expressed protein";Dir=sense
chr01	GPM	gene	741908	744208	-	LOC_Os01g02350	"CDS:receptor-like kinase ARK1AS, putative, expressed";Dir=sense
chr01	GPM	gene	744662	747666	+	LOC_Os01g02360	"CDS:resistance-related receptor-like kinase, putative, expressed";Dir=sense
chr01	GPM	gene	752114	754669	-	LOC_Os01g02370	"CDS:receptor-like kinase ARK1AS, putative, expressed";Dir=sense
chr01	GPM	gene	759351	761586	-	LOC_Os01g02390	"CDS:protein kinase domain containing protein, expressed";Dir=sense
chr01	GPM	gene	759351	761586	-	LOC_Os01g02390	"CDS:protein kinase domain containing protein, expressed";Dir=sense
chr01	GPM	gene	762233	941250	-	LOC_Os01g02780	"CDS:TAK33, putative, expressed";Dir=sense
chr01	GPM	gene	762550	765648	+	LOC_Os01g02400	"CDS:protein kinase domain containing protein, expressed";Dir=sense
chr01	GPM	gene	764206	765648	+	LOC_Os01g02400	"CDS:protein kinase domain containing protein, expressed";Dir=sense
chr01	GPM	gene	764683	765648	+	LOC_Os01g02400	"CDS:protein kinase domain containing protein, expressed";Dir=indeterminate
chr01	GPM	gene	766961	769350	-	LOC_Os01g02680	"CDS:protein kinase domain containing protein, expressed";Dir=sense
chr01	GPM	gene	766961	769350	+	LOC_Os01g02410	"CDS:protein kinase domain containing protein, expressed";Dir=antisense
chr01	GPM	gene	770039	770256	-	LOC_Os12g12570	"CDS:expressed protein";Dir=indeterminate
chr01	GPM	gene	772120	857265	+	LOC_Os01g02420	"CDS:protein kinase domain containing protein, expressed";Dir=sense
chr01	GPM	gene	774957	775976	+	LOC_Os01g02460	"CDS:receptor kinase LRK10, putative, expressed";Dir=indeterminate
chr01	GPM	gene	779290	780452	-	LOC_Os01g57180	"CDS:hypothetical protein";Dir=sense
chr01	GPM	gene	789585	790276	+	LOC_Os01g02470	"CDS:expressed protein";Dir=sense
chr01	GPM	gene	796428	798066	-	LOC_Os01g02490	"CDS:expressed protein";Dir=sense
chr01	GPM	gene	796428	798686	-	LOC_Os01g02490	"CDS:expressed protein";Dir=sense
chr01	GPM	gene	800216	801854	+	LOC_Os01g02500	"CDS:glutamyl-tRNA amidotransferase, putative, expressed";Dir=sense
chr01	GPM	gene	816058	819019	-	LOC_Os01g02550	"CDS:protein kinase domain containing protein, expressed";Dir=sense
chr01	GPM	gene	819970	823089	+	LOC_Os01g02560	"CDS:Ser/Thr receptor-like kinase, putative, expressed";Dir=sense
chr01	GPM	gene	825362	827695	-	LOC_Os01g02570	"CDS:protein kinase domain containing protein, expressed";Dir=sense
chr01	GPM	gene	829851	905668	+	LOC_Os01g02440	"CDS:Ser/Thr receptor-like kinase, putative, expressed";Dir=indeterminate
chr01	GPM	gene	831092	833718	-	LOC_Os01g02580	"CDS:protein kinase domain containing protein, expressed";Dir=sense
chr01	GPM	gene	837351	838335	-	LOC_Os01g02590	"CDS:receptor-like kinase, putative, expressed";Dir=sense
chr01	GPM	gene	839053	842139	+	LOC_Os01g02600	"CDS:Ser/Thr receptor-like kinase, putative, expressed";Dir=sense
chr01	GPM	gene	843395	847259	-	LOC_Os01g02610	"CDS:protein kinase domain containing protein, expressed";Dir=sense
chr01	GPM	gene	854234	857426	+	LOC_Os01g02690	"CDS:resistance-related receptor-like kinase, putative, expressed";Dir=sense
chr01	GPM	gene	859062	861381	-	LOC_Os01g02700	"CDS:protein kinase domain containing protein, expressed";Dir=sense
chr01	GPM	gene	862251	862975	+	LOC_Os01g02710	"CDS:LRk-type protein, putative, expressed";Dir=sense
chr01	GPM	gene	867898	872194	-	LOC_Os01g02720	"CDS:elongation factor Tu, putative, expressed";Dir=sense
chr01	GPM	gene	867898	872194	-	LOC_Os01g02720	"CDS:elongation factor Tu, putative, expressed";Dir=sense
chr01	GPM	gene	872801	873647	+	LOC_Os04g53150	"CDS:peptidase aspartic family protein, putative, expressed";Dir=indeterminate
chr01	GPM	gene	879350	941305	-	LOC_Os01g02760	"CDS:receptor-like kinase, putative, expressed";Dir=sense
chr01	GPM	gene	879468	880486	-	LOC_Os01g02430	"CDS:TAK14, putative, expressed";Dir=indeterminate
chr01	GPM	gene	879745	901549	-	LOC_Os01g02730	"CDS:TAK14, putative, expressed";Dir=indeterminate
chr01	GPM	gene	882444	928514	+	LOC_Os01g02790	"CDS:protein kinase domain containing protein, expressed";Dir=sense
chr01	GPM	gene	883998	884301	+	LOC_Os08g16300	"CDS:expressed protein";Dir=indeterminate
chr01	GPM	gene	895370	896236	-	LOC_Os11g08536	"CDS:expressed protein";Dir=sense
chr01	GPM	gene	903393	928518	+	LOC_Os01g02750	"CDS:protein kinase domain containing protein, expressed";Dir=sense
chr01	GPM	gene	911474	912404	+	LOC_Os04g01830	"CDS:latency associated nuclear antigen, putative";Dir=sense
chr01	GPM	gene	911474	911926	+	LOC_Os04g05600	"CDS:latency associated nuclear antigen, putative, expressed";Dir=indeterminate
chr01	GPM	gene	911474	912092	+	LOC_Os04g14270	"CDS:latency associated nuclear antigen, putative, expressed";Dir=indeterminate
chr01	GPM	gene	911474	912575	+	LOC_Os04g19830	"CDS:expressed protein";Dir=sense
chr01	GPM	gene	911474	911633	+	LOC_Os04g26680	"CDS:expressed protein";Dir=indeterminate
chr01	GPM	gene	911474	912575	+	LOC_Os04g37860	"CDS:variant latency associated nuclear antigen, putative, expressed";Dir=sense
chr01	GPM	gene	911474	911926	+	LOC_Os05g23760	"CDS:latency associated nuclear antigen, putative, expressed";Dir=indeterminate
chr01	GPM	gene	911474	912019	+	LOC_Os05g50050	"CDS:keratin, type I cytoskeletal 50 kDa, putative, expressed";Dir=indeterminate
chr01	GPM	gene	911474	911911	+	LOC_Os06g32750	"CDS:latency associated nuclear antigen, putative";Dir=indeterminate
chr01	GPM	gene	911474	912575	+	LOC_Os07g30540	"CDS:variant latency associated nuclear antigen, putative";Dir=sense
chr01	GPM	gene	911474	911926	+	LOC_Os08g23900	"CDS:latency associated nuclear antigen, putative, expressed";Dir=indeterminate
chr01	GPM	gene	911474	912575	+	LOC_Os08g26080	"CDS:latency associated nuclear antigen, putative, expressed";Dir=sense
chr01	GPM	gene	911474	912575	+	LOC_Os08g32820	"CDS:variant latency associated nuclear antigen, putative";Dir=sense
chr01	GPM	gene	911474	912029	+	LOC_Os08g42240	"CDS:expressed protein";Dir=sense
chr01	GPM	gene	911474	912019	+	LOC_Os11g27600	"CDS:keratin, type I cytoskeletal 50 kDa, putative, expressed";Dir=indeterminate
chr01	GPM	gene	925254	945050	+	LOC_Os01g02840	"CDS:resistance-related receptor-like kinase, putative, expressed";Dir=sense
chr01	GPM	gene	938924	941305	-	LOC_Os01g02800	"CDS:receptor-like kinase ARK1AS, putative, expressed";Dir=sense
chr01	GPM	gene	938924	941376	-	LOC_Os01g02830	"CDS:receptor-like kinase ARK1AS, putative, expressed";Dir=sense
chr01	GPM	gene	941629	945021	+	LOC_Os01g02810	"CDS:resistance-related receptor-like kinase, putative, expressed";Dir=sense
chr01	GPM	gene	941646	945012	+	LOC_Os01g02770	"CDS:resistance-related receptor-like kinase, putative, expressed";Dir=sense
chr01	GPM	gene	945346	945823	-	LOC_Os01g02850	"CDS:expressed protein";Dir=sense
chr01	GPM	gene	946626	951217	-	LOC_Os01g02860	"CDS:expressed protein";Dir=sense
chr01	GPM	gene	954529	956322	+	LOC_Os01g02870	"CDS:auxin-induced protein 5NG4, putative, expressed";Dir=sense
chr01	GPM	gene	960478	963596	+	LOC_Os01g02880	"CDS:fructose-bisphospate aldolase isozyme, putative, expressed";Dir=sense
chr01	GPM	gene	968556	974076	+	LOC_Os01g02884	"CDS:ATP-dependent RNA helicase DHX36, putative, expressed";Dir=sense
chr01	GPM	gene	991888	996807	+	LOC_Os01g02890	"CDS:phosphatidylserine synthase, putative, expressed";Dir=sense
chr01	GPM	gene	1001263	1003261	-	LOC_Os01g02900	"CDS:glycosyltransferase, putative, expressed";Dir=sense
chr01	GPM	gene	1001263	1003584	-	LOC_Os01g02900	"CDS:glycosyltransferase, putative, expressed";Dir=sense
chr01	GPM	gene	1009558	1012564	-	LOC_Os01g02910	"CDS:glycosyltransferase, putative, expressed";Dir=sense
chr01	GPM	gene	1015565	1017902	-	LOC_Os01g02920	"CDS:glycosyltransferase protein, putative, expressed";Dir=sense
chr01	GPM	gene	1021999	1024689	-	LOC_Os01g02930	"CDS:glycosyltransferase protein, putative, expressed";Dir=sense
chr01	GPM	gene	1033381	1036466	-	LOC_Os01g02940	"CDS:glycosyltransferase protein, putative, expressed";Dir=sense
chr01	GPM	gene	1033381	1036466	-	LOC_Os01g02940	"CDS:glycosyltransferase protein, putative, expressed";Dir=sense
chr01	GPM	gene	1033381	1036466	-	LOC_Os01g02940	"CDS:glycosyltransferase protein, putative, expressed";Dir=sense
chr01	GPM	gene	1033381	1036466	-	LOC_Os01g02940	"CDS:glycosyltransferase protein, putative, expressed";Dir=sense
chr01	GPM	gene	1033381	1036466	-	LOC_Os01g02940	"CDS:glycosyltransferase protein, putative, expressed";Dir=sense
chr01	GPM	gene	1040522	1041883	-	LOC_Os01g02950	"CDS:expressed protein";Dir=sense
chr01	GPM	gene	1045095	1047741	+	LOC_Os01g02960	"CDS:expressed protein";Dir=sense
chr01	GPM	gene	1061541	1067970	+	LOC_Os01g02980	"CDS:expressed protein";Dir=sense
chr01	GPM	gene	1078415	1078798	-	LOC_Os01g02990	"CDS:expressed protein";Dir=indeterminate
chr01	GPM	gene	1084731	1085671	-	LOC_Os01g03010	"CDS:expressed protein";Dir=sense
chr01	GPM	gene	1087279	1096257	-	LOC_Os01g03020	"CDS:tRNA synthetase class I, putative, expressed";Dir=sense
chr01	GPM	gene	1088542	1096257	-	LOC_Os01g03020	"CDS:tRNA synthetase class I, putative, expressed";Dir=sense
chr01	GPM	gene	1096797	1099528	-	LOC_Os01g03030	"CDS:alanyl-tRNA synthetase, putative, expressed";Dir=sense
chr01	GPM	gene	1096797	1099167	-	LOC_Os01g03030	"CDS:alanyl-tRNA synthetase, putative, expressed";Dir=sense
chr01	GPM	gene	1101541	1105740	-	LOC_Os01g03040	"CDS:expressed protein";Dir=sense
chr01	GPM	gene	1107041	1109041	+	LOC_Os01g03050	"CDS:fruit protein PKIWI502, putative, expressed";Dir=sense
chr01	GPM	gene	1110074	1110931	-	LOC_Os01g03060	"CDS:splicing factor, putative, expressed";Dir=indeterminate
chr01	GPM	gene	1110074	1110931	-	LOC_Os01g03060	"CDS:splicing factor, putative, expressed";Dir=indeterminate
chr01	GPM	gene	1110074	1110931	-	LOC_Os01g03060	"CDS:splicing factor, putative, expressed";Dir=indeterminate
chr01	GPM	gene	1122516	1123121	+	LOC_Os01g03080	"CDS:expressed protein";Dir=indeterminate
chr01	GPM	gene	1124666	1127617	+	LOC_Os01g03090	"CDS:methyltransferase, putative, expressed";Dir=sense
chr01	GPM	gene	1125081	1127617	+	LOC_Os01g03090	"CDS:methyltransferase, putative, expressed";Dir=sense
chr01	GPM	gene	1128288	1130500	-	LOC_Os01g03100	"CDS:protein binding protein, putative, expressed";Dir=sense
chr01	GPM	gene	1128596	1130500	-	LOC_Os01g03100	"CDS:protein binding protein, putative, expressed";Dir=sense
chr01	GPM	gene	1140148	1144534	-	LOC_Os01g03110	"CDS:expressed protein";Dir=sense
chr01	GPM	gene	1158647	1159123	-	LOC_Os01g03130	"CDS:expressed protein";Dir=indeterminate
chr01	GPM	gene	1166252	1171550	-	LOC_Os01g03144	"CDS:white-brown complex homolog protein 7, putative, expressed";Dir=sense
chr01	GPM	gene	1173853	1177521	+	LOC_Os01g03160	"CDS:xylosyltransferase, putative, expressed";Dir=sense
chr01	GPM	gene	1173853	1177521	+	LOC_Os01g03160	"CDS:xylosyltransferase, putative, expressed";Dir=sense
chr01	GPM	gene	1179789	1183517	+	LOC_Os01g03170	"CDS:seven in absentia protein family protein, expressed";Dir=sense
chr01	GPM	gene	1195421	1196523	+	LOC_Os01g03190	"CDS:expressed protein";Dir=sense
chr01	GPM	gene	1197172	1197489	-	LOC_Os01g01810	"CDS:expressed protein";Dir=indeterminate
chr01	GPM	gene	1197172	1197489	-	LOC_Os01g23520	"CDS:hypothetical protein";Dir=indeterminate
chr01	GPM	gene	1197172	1197489	-	LOC_Os05g05960	"CDS:expressed protein";Dir=indeterminate
chr01	GPM	gene	1197172	1197489	-	LOC_Os07g16920	"CDS:hypothetical protein";Dir=indeterminate
chr01	GPM	gene	1197172	1197489	-	LOC_Os10g18910	"CDS:hypothetical protein";Dir=indeterminate
chr01	GPM	gene	1197172	1197489	-	LOC_Os12g12280	"CDS:hypothetical protein";Dir=indeterminate
chr01	GPM	gene	1197172	1197489	-	LOC_Os12g32370	"CDS:expressed protein";Dir=indeterminate
chr01	GPM	gene	1197179	1197489	-	LOC_Os01g21390	"CDS:hypothetical protein";Dir=indeterminate
chr01	GPM	gene	1197179	1197489	-	LOC_Os01g59170	"CDS:hypothetical protein";Dir=indeterminate
chr01	GPM	gene	1197179	1197489	-	LOC_Os12g35050	"CDS:hypothetical protein";Dir=indeterminate
chr01	GPM	gene	1199292	1199351	+	LOC_Os02g16480	"CDS:nucleolar transcription factor 1, putative, expressed";Dir=indeterminate
chr01	GPM	gene	1205517	1206434	+	LOC_Os01g03210	"CDS:expressed protein";Dir=indeterminate
chr01	GPM	gene	1242734	1244128	+	LOC_Os01g03220	"CDS:expressed protein";Dir=sense
chr01	GPM	gene	1254408	1255446	+	LOC_Os01g03240	"CDS:conserved hypothetical protein";Dir=sense
chr01	GPM	gene	1256440	1256648	+	LOC_Os01g03250	"CDS:hypothetical protein";Dir=indeterminate
chr01	GPM	gene	1256994	1261033	-	LOC_Os01g03260	"CDS:expressed protein";Dir=sense
chr01	GPM	gene	1269343	1270340	+	LOC_Os01g03270	"CDS:expressed protein";Dir=sense
chr01	GPM	gene	1271974	1273568	-	LOC_Os01g03280	"CDS:hypothetical protein";Dir=sense
chr01	GPM	gene	1273117	1273568	-	LOC_Os02g36290	"CDS:hypothetical protein";Dir=sense
chr01	GPM	gene	1273117	1273568	-	LOC_Os12g06940	"CDS:hypothetical protein";Dir=sense
chr01	GPM	gene	1274921	1275908	-	LOC_Os01g03290	"CDS:seven in absentia protein family domain containing protein, expressed";Dir=sense
chr01	GPM	gene	1277033	1278557	+	LOC_Os01g03300	"CDS:seven in absentia protein family protein, expressed";Dir=sense
chr01	GPM	gene	1279644	1280225	-	LOC_Os01g03310	"CDS:BBTI1 - Bowman-Birk type bran trypsin inhibitor precursor, expressed";Dir=indeterminate
chr01	GPM	gene	1282772	1283332	-	LOC_Os01g03320	"CDS:BBTI2 - Bowman-Birk type bran trypsin inhibitor precursor, expressed";Dir=indeterminate
chr01	GPM	gene	1286398	1287177	-	LOC_Os01g03330	"CDS:BBTI3 - Bowman-Birk type bran trypsin inhibitor precursor, expressed";Dir=indeterminate
chr01	GPM	gene	1289089	1289844	-	LOC_Os01g03340	"CDS:BBTI4 - Bowman-Birk type bran trypsin inhibitor precursor, expressed";Dir=indeterminate
chr01	GPM	gene	1291967	1292254	+	LOC_Os01g03350	"CDS:expressed protein";Dir=indeterminate
chr01	GPM	gene	1295159	1295923	-	LOC_Os01g03360	"CDS:BBTI5 - Bowman-Birk type bran trypsin inhibitor precursor, expressed";Dir=indeterminate
chr01	GPM	gene	1297778	1302470	-	LOC_Os01g03370	"CDS:senescence-induced receptor-like serine/threonine-protein kinase precursor, putative, expressed";Dir=sense
chr01	GPM	gene	1304923	1305495	-	LOC_Os01g03380	"CDS:BBTI6 - Bowman-Birk type bran trypsin inhibitor precursor, putative, expressed";Dir=indeterminate
chr01	GPM	gene	1307068	1307625	-	LOC_Os01g03390	"CDS:BBTI7 - Bowman-Birk type bran trypsin inhibitor precursor, expressed";Dir=indeterminate
chr01	GPM	gene	1310102	1311003	+	LOC_Os01g03400	"CDS:E3 ubiquitin-protein ligase SINA-like 2, putative";Dir=sense
chr01	GPM	gene	1314173	1315348	+	LOC_Os01g03410	"CDS:ubiquitin, putative, expressed";Dir=sense
chr01	GPM	gene	1316348	1316934	+	LOC_Os01g03420	"CDS:seven in absentia protein family protein, putative, expressed";Dir=sense
chr01	GPM	gene	1319354	1320344	+	LOC_Os01g03429	"CDS:expressed protein";Dir=sense
chr01	GPM	gene	1319577	1319862	-	LOC_Os12g01960	"CDS:expressed protein";Dir=indeterminate
chr01	GPM	gene	1319619	1320344	+	LOC_Os01g03464	"CDS:expressed protein";Dir=indeterminate
chr01	GPM	gene	1321582	1321622	+	LOC_Os07g32000	"CDS:expressed protein";Dir=indeterminate
chr01	GPM	gene	1333072	1335478	-	LOC_Os01g03480	"CDS:expressed protein";Dir=sense
chr01	GPM	gene	1336837	1338703	+	LOC_Os01g03490	"CDS:heavy-metal-associated domain-containing protein, putative, expressed";Dir=sense
chr01	GPM	gene	1343014	1344813	-	LOC_Os01g03500	"CDS:expressed protein";Dir=sense
chr01	GPM	gene	1345799	1350525	+	LOC_Os01g03510	"CDS:WD domain, G-beta repeat domain containing protein, expressed";Dir=sense
chr01	GPM	gene	1355181	1359380	+	LOC_Os01g03520	"CDS:ubiquitin conjugating enzyme protein, putative, expressed";Dir=sense
chr01	GPM	gene	1365913	1368325	+	LOC_Os01g03530	"CDS:multicopper oxidase domain containing protein, expressed";Dir=sense
chr01	GPM	gene	1365913	1368325	+	LOC_Os01g03530	"CDS:multicopper oxidase domain containing protein, expressed";Dir=sense
chr01	GPM	gene	1369176	1377812	+	LOC_Os01g03549	"CDS:multi-copper oxidase type I family protein, putative, expressed";Dir=sense
chr01	GPM	gene	1379625	1382494	+	LOC_Os01g03570	"CDS:transcription factor X1, putative, expressed";Dir=sense
chr01	GPM	gene	1386313	1388578	+	LOC_Os01g03620	"CDS:multicopper oxidase domain containing protein, expressed";Dir=sense
chr01	GPM	gene	1404630	1406405	-	LOC_Os01g03630	"CDS:multicopper oxidase domain containing protein, expressed";Dir=sense
chr01	GPM	gene	1410747	1414416	-	LOC_Os01g03640	"CDS:multicopper oxidase domain containing protein, expressed";Dir=sense
chr01	GPM	gene	1418347	1422277	-	LOC_Os01g03650	"CDS:sufB/sufD domain containing protein, putative, expressed";Dir=sense
chr01	GPM	gene	1422835	1426570	+	LOC_Os01g03660	"CDS:MYB family transcription factor, putative, expressed";Dir=sense
chr01	GPM	gene	1422835	1424937	+	LOC_Os01g03660	"CDS:MYB family transcription factor, putative, expressed";Dir=sense
chr01	GPM	gene	1427439	1428538	+	LOC_Os01g03670	"CDS:dihydroflavonol-4-reductase, putative, expressed";Dir=sense
chr01	GPM	gene	1429452	1436173	+	LOC_Os03g24630	"CDS:hypothetical protein";Dir=sense
chr01	GPM	gene	1437404	1437942	+	LOC_Os01g03680	"CDS:BBTI8 - Bowman-Birk type bran trypsin inhibitor precursor, expressed";Dir=indeterminate
chr01	GPM	gene	1442368	1443014	+	LOC_Os01g03690	"CDS:TKL_IRAK_DUF26-lg.1 - DUF26 kinases have homology to DUF26 containing loci, expressed";Dir=sense
chr01	GPM	gene	1448909	1453947	+	LOC_Os01g03710	"CDS:mannose-6-phosphate isomerase, putative, expressed";Dir=sense
chr01	GPM	gene	1464282	1465528	-	LOC_Os01g03720	"CDS:MYB family transcription factor, putative, expressed";Dir=sense
chr01	GPM	gene	1477620	1479263	-	LOC_Os01g03740	"CDS:nuclease PA3, putative, expressed";Dir=sense
chr01	GPM	gene	1481005	1483982	+	LOC_Os01g03730	"CDS:nuclease PA3, putative, expressed";Dir=sense
chr01	GPM	gene	1484601	1485747	-	LOC_Os01g03750	"CDS:expressed protein";Dir=sense
chr01	GPM	gene	1486801	1491391	-	LOC_Os01g03760	"CDS:expressed protein";Dir=sense
chr01	GPM	gene	1487378	1491391	-	LOC_Os01g03760	"CDS:expressed protein";Dir=sense
chr01	GPM	gene	1495778	1495842	-	LOC_Os01g03770	"CDS:hypothetical protein";Dir=indeterminate
chr01	GPM	gene	1497565	1501817	-	LOC_Os02g36200	"CDS:hypothetical protein";Dir=sense
chr01	GPM	gene	1502552	1502884	-	LOC_Os01g03810	"CDS:expressed protein";Dir=indeterminate
chr01	GPM	gene	1503669	1508894	+	LOC_Os01g03820	"CDS:C2 domain containing protein, putative, expressed";Dir=sense
chr01	GPM	gene	1520900	1522312	+	LOC_Os01g03840	"CDS:ZOS1-02 - C2H2 zinc finger protein, expressed";Dir=sense
chr01	GPM	gene	1536518	1536848	-	LOC_Os12g25240	"CDS:hypothetical protein";Dir=sense
chr01	GPM	gene	1536766	1536848	-	LOC_Os09g17180	"CDS:expressed protein";Dir=indeterminate
chr01	GPM	gene	1548263	1550761	-	LOC_Os01g03870	"CDS:expressed protein";Dir=sense
chr01	GPM	gene	1563290	1564302	+	LOC_Os01g03890	"CDS:DUF260 domain containing protein, putative, expressed";Dir=sense
chr01	GPM	gene	1576589	1576882	-	LOC_Os01g03900	"CDS:expressed protein";Dir=indeterminate
chr01	GPM	gene	1579792	1582845	-	LOC_Os01g03914	"CDS:cation efflux family protein, putative, expressed";Dir=sense
chr01	GPM	gene	1579792	1586323	-	LOC_Os01g03914	"CDS:cation efflux family protein, putative, expressed";Dir=sense
chr01	GPM	gene	1580171	1582845	-	LOC_Os01g03914	"CDS:cation efflux family protein, putative, expressed";Dir=sense
chr01	GPM	gene	1587361	1587764	-	LOC_Os01g03930	"CDS:expressed protein";Dir=sense
chr01	GPM	gene	1591378	1591761	-	LOC_Os01g03940	"CDS:expressed protein";Dir=indeterminate
chr01	GPM	gene	1604434	1608635	+	LOC_Os01g03950	"CDS:glycosyl hydrolase, family 31, putative, expressed";Dir=sense
chr01	GPM	gene	1613526	1613926	+	LOC_Os01g03960	"CDS:expressed protein";Dir=indeterminate
chr01	GPM	gene	1616237	1616548	-	LOC_Os01g03970	"CDS:expressed protein";Dir=indeterminate
chr01	GPM	gene	1618325	1618849	-	LOC_Os01g03980	"CDS:expressed protein";Dir=indeterminate
chr01	GPM	gene	1624963	1625368	+	LOC_Os01g03989	"CDS:expressed protein";Dir=indeterminate
chr01	GPM	gene	1637552	1637944	-	LOC_Os01g04000	"CDS:hypothetical protein";Dir=indeterminate
chr01	GPM	gene	1641014	1641424	-	LOC_Os01g04005	"CDS:expressed protein";Dir=indeterminate
chr01	GPM	gene	1644963	1645490	+	LOC_Os01g04010	"CDS:expressed protein";Dir=indeterminate
chr01	GPM	gene	1653073	1654089	+	LOC_Os01g04020	"CDS:AP2 domain containing protein, expressed";Dir=indeterminate
chr01	GPM	gene	1653073	1654089	+	LOC_Os01g04020	"CDS:AP2 domain containing protein, expressed";Dir=indeterminate
chr01	GPM	gene	1660378	1663365	+	LOC_Os01g04030	"CDS:signal peptidase complex subunit 3, putative, expressed";Dir=sense
chr01	GPM	gene	1663796	1664714	-	LOC_Os01g04040	"CDS:BBTI11 - Bowman-Birk type bran trypsin inhibitor precursor, putative, expressed";Dir=sense
chr01	GPM	gene	1666472	1666966	-	LOC_Os01g04050	"CDS:BBTI12 - Bowman-Birk type bran trypsin inhibitor precursor, expressed";Dir=sense
chr01	GPM	gene	1671018	1674653	+	LOC_Os01g04070	"CDS:verticillium wilt disease resistance protein, putative, expressed";Dir=indeterminate
chr01	GPM	gene	1677607	1678332	-	LOC_Os01g04080	"CDS:expressed protein";Dir=indeterminate
chr01	GPM	gene	1682411	1684003	-	LOC_Os01g04090	"CDS:expressed protein";Dir=sense
chr01	GPM	gene	1687250	1687992	+	LOC_Os01g04100	"CDS:expressed protein";Dir=sense
chr01	GPM	gene	1695623	1697427	-	LOC_Os01g04110	"CDS:mediator of RNA polymerase II transcription subunit 22, putative, expressed";Dir=sense
chr01	GPM	gene	1708006	1708809	-	LOC_Os01g04120	"CDS:ZOS1-03 - C2H2 zinc finger protein, expressed";Dir=indeterminate
chr01	GPM	gene	1721489	1723274	-	LOC_Os01g04130	"CDS:peptidyl-tRNA hydrolase, mitochondrial precursor protein, putative, expressed";Dir=sense
chr01	GPM	gene	1771400	1774590	+	LOC_Os01g04160	"CDS:expressed protein";Dir=sense
chr01	GPM	gene	1775706	1776290	-	LOC_Os01g04170	"CDS:expressed protein";Dir=indeterminate
chr01	GPM	gene	1781330	1785868	+	LOC_Os01g04190	"CDS:transporter family protein, putative, expressed";Dir=sense
chr01	GPM	gene	1781330	1785868	+	LOC_Os01g04190	"CDS:transporter family protein, putative, expressed";Dir=sense
chr01	GPM	gene	1781357	1785868	+	LOC_Os01g04190	"CDS:transporter family protein, putative, expressed";Dir=sense
chr01	GPM	gene	1781357	1784864	+	LOC_Os01g04190	"CDS:transporter family protein, putative, expressed";Dir=sense
chr01	GPM	gene	1787073	1792319	+	LOC_Os01g04200	"CDS:metallo-beta-lactamase family protein, putative, expressed";Dir=sense
chr01	GPM	gene	1787073	1791091	+	LOC_Os01g04200	"CDS:metallo-beta-lactamase family protein, putative, expressed";Dir=sense
chr01	GPM	gene	1787073	1791091	+	LOC_Os01g04200	"CDS:metallo-beta-lactamase family protein, putative, expressed";Dir=sense
chr01	GPM	gene	1787073	1792854	+	LOC_Os01g04200	"CDS:metallo-beta-lactamase family protein, putative, expressed";Dir=sense
chr01	GPM	gene	1794215	1795563	+	LOC_Os01g04210	"CDS:DNA binding protein, putative, expressed";Dir=sense
chr01	GPM	gene	1800409	1802039	+	LOC_Os01g04220	"CDS:DNA binding protein, putative, expressed";Dir=sense
chr01	GPM	gene	1805770	1807934	+	LOC_Os01g04230	"CDS:inactive receptor kinase At2g26730 precursor, putative, expressed";Dir=sense
chr01	GPM	gene	1807361	1807623	+	LOC_Os12g33600	"CDS:expressed protein";Dir=indeterminate
chr01	GPM	gene	1817869	1820154	+	LOC_Os01g04250	"CDS:expressed protein";Dir=indeterminate
chr01	GPM	gene	1828974	1832287	+	LOC_Os01g04260	"CDS:fatty acid hydroxylase, putative, expressed";Dir=sense
chr01	GPM	gene	1837411	1837650	-	LOC_Os01g04270	"CDS:hypothetical protein";Dir=indeterminate
chr01	GPM	gene	1842789	1844664	+	LOC_Os01g04280	"CDS:calmodulin binding protein, putative, expressed";Dir=sense
chr01	GPM	gene	1846875	1849553	-	LOC_Os01g04290	"CDS:glycosyl hydrolase family 10 protein, putative, expressed";Dir=sense
chr01	GPM	gene	1852707	1854911	-	LOC_Os01g04300	"CDS:glycosyl hydrolase family 10 protein, putative, expressed";Dir=sense
chr01	GPM	gene	1860240	1860870	+	LOC_Os01g04324	"CDS:expressed protein";Dir=indeterminate
chr01	GPM	gene	1863015	1863560	-	LOC_Os01g04330	"CDS:OsCML16 - Calmodulin-related calcium sensor protein, expressed";Dir=indeterminate
chr01	GPM	gene	1866024	1866477	+	LOC_Os01g04340	"CDS:hsp20/alpha crystallin family protein, putative, expressed";Dir=indeterminate
chr01	GPM	gene	1874083	1874583	+	LOC_Os01g04350	"CDS:hsp20/alpha crystallin family protein, putative, expressed";Dir=indeterminate
chr01	GPM	gene	1877978	1878427	-	LOC_Os01g04360	"CDS:hsp20/alpha crystallin family protein, putative, expressed";Dir=indeterminate
chr01	GPM	gene	1877980	1878427	-	LOC_Os01g04380	"CDS:hsp20/alpha crystallin family protein, putative, expressed";Dir=indeterminate
chr01	GPM	gene	1886702	1887154	-	LOC_Os01g04370	"CDS:hsp20/alpha crystallin family protein, putative, expressed";Dir=indeterminate
chr01	GPM	gene	1892359	1892811	+	LOC_Os01g04370	"CDS:hsp20/alpha crystallin family protein, putative, expressed";Dir=indeterminate
chr01	GPM	gene	1892359	1892811	+	LOC_Os01g04380	"CDS:hsp20/alpha crystallin family protein, putative, expressed";Dir=indeterminate
chr01	GPM	gene	1895730	1896200	-	LOC_Os01g04390	"CDS:expressed protein";Dir=indeterminate
chr01	GPM	gene	1898402	1909891	-	LOC_Os01g04409	"CDS:OsWAK1 - OsWAK receptor-like cytoplasmic kinase OsWAK-RLCK, expressed";Dir=sense
chr01	GPM	gene	1911138	1912003	-	LOC_Os01g04430	"CDS:expressed protein";Dir=sense
chr01	GPM	gene	1915644	1919912	-	LOC_Os01g04440	"CDS:expressed protein";Dir=sense
chr01	GPM	gene	1920366	1924920	-	LOC_Os01g04450	"CDS:OsWAK2 - OsWAK receptor-like cytoplasmic kinase OsWAK-RLCK, expressed";Dir=sense
chr01	GPM	gene	1924358	1924890	-	LOC_Os01g04520	"CDS:Ser/Thr protein kinase, putative, expressed";Dir=indeterminate
chr01	GPM	gene	1926842	1928974	+	LOC_Os01g04460	"CDS:Ser/Thr protein kinase, putative, expressed";Dir=sense
chr01	GPM	gene	1930816	1933338	+	LOC_Os01g04470	"CDS:expressed protein";Dir=sense
chr01	GPM	gene	1937481	1940785	+	LOC_Os01g04480	"CDS:expressed protein";Dir=sense
chr01	GPM	gene	1942834	1981162	+	LOC_Os01g04490	"CDS:Ser/Thr protein kinase, putative, expressed";Dir=sense
chr01	GPM	gene	1947346	1948098	+	LOC_Os01g04530	"CDS:expressed protein";Dir=indeterminate
chr01	GPM	gene	1949949	1950927	+	LOC_Os01g04540	"CDS:serine/threonine-protein kinase At1g18390 precursor, putative, expressed";Dir=sense
chr01	GPM	gene	1965883	1966833	+	LOC_Os01g04550	"CDS:expressed protein";Dir=sense
chr01	GPM	gene	1970332	1971803	+	LOC_Os01g04560	"CDS:expressed protein";Dir=sense
chr01	GPM	gene	1977820	1981393	+	LOC_Os01g04570	"CDS:Ser/Thr protein kinase, putative, expressed";Dir=sense
chr01	GPM	gene	1979886	1981393	+	LOC_Os01g04570	"CDS:Ser/Thr protein kinase, putative, expressed";Dir=sense
chr01	GPM	gene	1982624	1986423	+	LOC_Os01g04580	"CDS:Ser/Thr protein kinase, putative, expressed";Dir=sense
chr01	GPM	gene	1988461	1990956	+	LOC_Os01g04590	"CDS:expressed protein";Dir=sense
chr01	GPM	gene	1992877	1994938	-	LOC_Os01g04600	"CDS:expressed protein";Dir=sense
chr01	GPM	gene	1993707	1994938	-	LOC_Os01g04600	"CDS:expressed protein";Dir=sense
chr01	GPM	gene	1997580	1998255	+	LOC_Os01g04610	"CDS:hypothetical protein";Dir=sense
chr01	GPM	gene	2004390	2006841	-	LOC_Os01g04630	"CDS:muconate cycloisomerase, putative, expressed";Dir=sense
chr01	GPM	gene	2009114	2010300	+	LOC_Os01g04640	"CDS:reticulon domain containing protein, putative, expressed";Dir=sense
chr01	GPM	gene	2014043	2016160	-	LOC_Os01g04650	"CDS:PB1 domain containing protein, expressed";Dir=sense
chr01	GPM	gene	2029771	2032485	+	LOC_Os01g04660	"CDS:lipid phosphatase protein, putative, expressed";Dir=sense
chr01	GPM	gene	2030832	2032282	+	LOC_Os01g04660	"CDS:lipid phosphatase protein, putative, expressed";Dir=sense
chr01	GPM	gene	2034401	2034703	-	LOC_Os01g04670	"CDS:expressed protein";Dir=indeterminate
chr01	GPM	gene	2040751	2041437	-	LOC_Os01g04690	"CDS:expressed protein";Dir=sense
chr01	GPM	gene	2042850	2043470	-	LOC_Os01g04699	"CDS:expressed protein";Dir=sense
chr01	GPM	gene	2052425	2053933	+	LOC_Os01g04710	"CDS:aspartic proteinase, putative, expressed";Dir=indeterminate
chr01	GPM	gene	2063363	2065823	+	LOC_Os01g04720	"CDS:leucine-rich repeat protein-related, putative, expressed";Dir=sense
chr01	GPM	gene	2063363	2068644	+	LOC_Os01g04720	"CDS:leucine-rich repeat protein-related, putative, expressed";Dir=sense
chr01	GPM	gene	2069735	2070208	+	LOC_Os01g04730	"CDS:ribosomal protein L24, putative, expressed";Dir=indeterminate
chr01	GPM	gene	2072741	2073970	-	LOC_Os01g04740	"CDS:hypothetical protein";Dir=sense
chr01	GPM	gene	2086620	2087585	+	LOC_Os01g04750	"CDS:B3 DNA binding domain containing protein, expressed";Dir=indeterminate
chr01	GPM	gene	2094983	2095231	-	LOC_Os01g04760	"CDS:hypothetical protein";Dir=indeterminate
chr01	GPM	gene	2113999	2115096	+	LOC_Os01g04800	"CDS:B3 DNA binding domain containing protein, expressed";Dir=indeterminate
chr01	GPM	gene	2127710	2134375	-	LOC_Os01g04814	"CDS:vacuolar protein sorting-associating protein 4B, putative, expressed";Dir=sense
chr01	GPM	gene	2127836	2134375	-	LOC_Os01g04814	"CDS:vacuolar protein sorting-associating protein 4B, putative, expressed";Dir=sense
chr01	GPM	gene	2127867	2134375	-	LOC_Os01g04814	"CDS:vacuolar protein sorting-associating protein 4B, putative, expressed";Dir=sense
chr01	GPM	gene	2136471	2136833	+	LOC_Os01g04830	"CDS:expressed protein";Dir=indeterminate
chr01	GPM	gene	2137772	2141299	-	LOC_Os01g04840	"CDS:vacuolar protein sorting-associating protein 4B, putative, expressed";Dir=sense
chr01	GPM	gene	2155674	2158896	+	LOC_Os01g04860	"CDS:DUF647 domain containing protein, putative, expressed";Dir=sense
chr01	GPM	gene	2160984	2164880	-	LOC_Os01g04870	"CDS:WD domain, G-beta repeat domain containing protein, expressed";Dir=sense
chr01	GPM	gene	2176464	2180021	-	LOC_Os01g04900	"CDS:peptidase M50 family protein, putative, expressed";Dir=sense
chr01	GPM	gene	2176464	2180818	-	LOC_Os01g04900	"CDS:peptidase M50 family protein, putative, expressed";Dir=sense
chr01	GPM	gene	2177363	2180818	-	LOC_Os01g04900	"CDS:peptidase M50 family protein, putative, expressed";Dir=sense
chr01	GPM	gene	2181056	2182811	+	LOC_Os01g04910	"CDS:TP53RK-binding protein, putative, expressed";Dir=sense
chr01	GPM	gene	2184897	2186613	+	LOC_Os01g04920	"CDS:glycosyl transferase, group 1 domain containing protein, expressed";Dir=sense
chr01	GPM	gene	2184897	2188363	+	LOC_Os01g04920	"CDS:glycosyl transferase, group 1 domain containing protein, expressed";Dir=sense
chr01	GPM	gene	2184897	2187438	+	LOC_Os01g04920	"CDS:glycosyl transferase, group 1 domain containing protein, expressed";Dir=sense
chr01	GPM	gene	2192160	2193589	-	LOC_Os01g04930	"CDS:MYB family transcription factor, putative, expressed";Dir=sense
chr01	GPM	gene	2205724	2207651	+	LOC_Os01g04950	"CDS:peptide transporter PTR2, putative, expressed";Dir=sense
chr01	GPM	gene	2205724	2207651	+	LOC_Os01g04950	"CDS:peptide transporter PTR2, putative, expressed";Dir=sense
chr01	GPM	gene	2205724	2207651	+	LOC_Os01g04950	"CDS:peptide transporter PTR2, putative, expressed";Dir=sense
chr01	GPM	gene	2205974	2207698	+	LOC_Os01g04950	"CDS:peptide transporter PTR2, putative, expressed";Dir=indeterminate
chr01	GPM	gene	2206850	2207592	+	LOC_Os07g01070	"CDS:peptide transporter, putative, expressed";Dir=indeterminate
chr01	GPM	gene	2239216	2239452	+	LOC_Os01g04970	"CDS:hypothetical protein";Dir=sense
chr01	GPM	gene	2258588	2261643	-	LOC_Os01g04990	"CDS:mitochondrial carrier protein, putative, expressed";Dir=sense
chr01	GPM	gene	2259184	2261643	-	LOC_Os01g04990	"CDS:mitochondrial carrier protein, putative, expressed";Dir=sense
chr01	GPM	gene	2264435	2265315	+	LOC_Os01g05000	"CDS:expressed protein";Dir=sense
chr01	GPM	gene	2265979	2268277	-	LOC_Os01g05010	"CDS:mitochondrial glycoprotein, putative, expressed";Dir=sense
chr01	GPM	gene	2269705	2271707	-	LOC_Os01g05020	"CDS:expressed protein";Dir=indeterminate
chr01	GPM	gene	2269842	2282669	-	LOC_Os01g05040	"CDS:expressed protein";Dir=sense
chr01	GPM	gene	2272160	2272266	+	LOC_Os01g58070	"CDS:polyphenol oxidase, putative, expressed";Dir=indeterminate
chr01	GPM	gene	2284181	2285924	-	LOC_Os01g05050	"CDS:mitochondrial glycoprotein, putative, expressed";Dir=sense
chr01	GPM	gene	2286621	2288557	-	LOC_Os01g05060	"CDS:mitochondrial glycoprotein, putative, expressed";Dir=sense
chr01	GPM	gene	2289497	2289718	-	LOC_Os01g05064	"CDS:expressed protein";Dir=indeterminate
chr01	GPM	gene	2291054	2294027	-	LOC_Os01g05070	"CDS:expressed protein";Dir=sense
chr01	GPM	gene	2291054	2294027	-	LOC_Os01g05070	"CDS:expressed protein";Dir=sense
chr01	GPM	gene	2295158	2296828	-	LOC_Os01g05080	"CDS:thylakoid lumenal protein, putative, expressed";Dir=sense
chr01	GPM	gene	2296039	2296828	-	LOC_Os01g05080	"CDS:thylakoid lumenal protein, putative, expressed";Dir=sense
chr01	GPM	gene	2297769	2299946	+	LOC_Os01g05090	"CDS:expressed protein";Dir=sense
chr01	GPM	gene	2300598	2302059	-	LOC_Os01g05100	"CDS:expressed protein";Dir=sense
chr01	GPM	gene	2308518	2308913	+	LOC_Os01g05105	"CDS:expressed protein";Dir=indeterminate
chr01	GPM	gene	2312614	2314332	-	LOC_Os01g05120	"CDS:ubiquitin fusion degradation protein, putative, expressed";Dir=sense
chr01	GPM	gene	2315114	2317406	+	LOC_Os01g05130	"CDS:expressed protein";Dir=sense
chr01	GPM	gene	2318283	2319531	+	LOC_Os01g05140	"CDS:expressed protein";Dir=sense
chr01	GPM	gene	2325865	2326203	+	LOC_Os01g05150	"CDS:expressed protein";Dir=indeterminate
chr01	GPM	gene	2331184	2331685	+	LOC_Os01g05160	"CDS:expressed protein";Dir=indeterminate
chr01	GPM	gene	2333924	2334259	+	LOC_Os01g05170	"CDS:expressed protein";Dir=indeterminate
chr01	GPM	gene	2333927	2334259	+	LOC_Os01g05210	"CDS:hypothetical protein";Dir=indeterminate
chr01	GPM	gene	2347204	2350496	+	LOC_Os01g05180	"CDS:expressed protein";Dir=sense
chr01	GPM	gene	2347886	2348008	+	LOC_Os01g05220	"CDS:expressed protein";Dir=indeterminate
chr01	GPM	gene	2348166	2348487	+	LOC_Os01g05289	"CDS:expressed protein";Dir=indeterminate
chr01	GPM	gene	2358131	2361596	+	LOC_Os01g05280	"CDS:expressed protein";Dir=indeterminate
chr01	GPM	gene	2358190	2361855	+	LOC_Os01g05220	"CDS:expressed protein";Dir=indeterminate
chr01	GPM	gene	2378989	2379321	+	LOC_Os01g05310	"CDS:expressed protein";Dir=indeterminate
chr01	GPM	gene	2378989	2379596	+	LOC_Os01g05250	"CDS:expressed protein";Dir=indeterminate
chr01	GPM	gene	2386461	2387464	+	LOC_Os01g05330	"CDS:expressed protein";Dir=sense
chr01	GPM	gene	2390866	2392591	+	LOC_Os01g05340	"CDS:expressed protein";Dir=sense
chr01	GPM	gene	2399924	2426314	+	LOC_Os01g05350	"CDS:expressed protein";Dir=sense
chr01	GPM	gene	2409800	2410177	+	LOC_Os01g05360	"CDS:expressed protein";Dir=indeterminate
chr01	GPM	gene	2417730	2418114	+	LOC_Os01g05390	"CDS:hypothetical protein";Dir=sense
chr01	GPM	gene	2420939	2422112	+	LOC_Os01g05400	"CDS:expressed protein";Dir=sense
chr01	GPM	gene	2436139	2437003	+	LOC_Os01g05410	"CDS:expressed protein";Dir=sense
chr01	GPM	gene	2449107	2449173	-	LOC_Os06g09770	"CDS:expressed protein";Dir=indeterminate
chr01	GPM	gene	2471818	2475604	+	LOC_Os01g05420	"CDS:IWS1 C-terminus family protein, putative, expressed";Dir=sense
chr01	GPM	gene	2478858	2480157	+	LOC_Os01g05430	"CDS:OsRhmbd1 - Putative Rhomboid homologue, expressed";Dir=sense
chr01	GPM	gene	2480879	2482807	-	LOC_Os01g05440	"CDS:XH domain containing protein, expressed";Dir=sense
chr01	GPM	gene	2484227	2485380	-	LOC_Os01g05450	"CDS:expressed protein";Dir=sense
chr01	GPM	gene	2486731	2491344	-	LOC_Os01g05460	"CDS:expressed protein";Dir=sense
chr01	GPM	gene	2499950	2503515	-	LOC_Os01g05470	"CDS:transcription factor X1, putative, expressed";Dir=sense
chr01	GPM	gene	2505498	2508998	-	LOC_Os01g05480	"CDS:expressed protein";Dir=sense
chr01	GPM	gene	2505498	2506903	-	LOC_Os01g05480	"CDS:expressed protein";Dir=sense
chr01	GPM	gene	2505498	2507757	-	LOC_Os01g05480	"CDS:expressed protein";Dir=sense
chr01	GPM	gene	2510388	2513580	-	LOC_Os01g05490	"CDS:triosephosphate isomerase, cytosolic, putative, expressed";Dir=sense
chr01	GPM	gene	2510927	2513580	-	LOC_Os01g05490	"CDS:triosephosphate isomerase, cytosolic, putative, expressed";Dir=sense
chr01	GPM	gene	2522065	2533849	+	LOC_Os01g05500	"CDS:zinc finger protein, putative, expressed";Dir=sense
chr01	GPM	gene	2522065	2533849	+	LOC_Os01g05500	"CDS:zinc finger protein, putative, expressed";Dir=sense
chr01	GPM	gene	2536608	2541483	-	LOC_Os01g05510	"CDS:expressed protein";Dir=sense
chr01	GPM	gene	2536608	2541483	-	LOC_Os01g05510	"CDS:expressed protein";Dir=sense
chr01	GPM	gene	2536819	2541483	-	LOC_Os01g05510	"CDS:expressed protein";Dir=sense
chr01	GPM	gene	2537170	2541483	-	LOC_Os01g05510	"CDS:expressed protein";Dir=sense
chr01	GPM	gene	2537170	2541483	-	LOC_Os01g05510	"CDS:expressed protein";Dir=sense
chr01	GPM	gene	2551539	2551859	+	LOC_Os01g05520	"CDS:expressed protein";Dir=indeterminate
chr01	GPM	gene	2557335	2562146	+	LOC_Os01g05530	"CDS:expressed protein";Dir=sense
chr01	GPM	gene	2567963	2569162	-	LOC_Os01g05540	"CDS:expressed protein";Dir=indeterminate
chr01	GPM	gene	2576251	2576831	+	LOC_Os04g55580	"CDS:GRF zinc finger family protein";Dir=sense
chr01	GPM	gene	2588539	2588994	-	LOC_Os01g05550	"CDS:expressed protein";Dir=indeterminate
chr01	GPM	gene	2590099	2591252	+	LOC_Os01g05560	"CDS:expressed protein";Dir=indeterminate
chr01	GPM	gene	2598306	2598793	+	LOC_Os01g05570	"CDS:expressed protein";Dir=indeterminate
chr01	GPM	gene	2601017	2601573	-	LOC_Os04g29760	"CDS:expressed protein";Dir=indeterminate
chr01	GPM	gene	2601035	2601568	-	LOC_Os01g05580	"CDS:Exo70 exocyst complex subunit family, putative, expressed";Dir=indeterminate
chr01	GPM	gene	2602990	2604039	-	LOC_Os01g05585	"CDS:metallothionein, putative, expressed";Dir=sense
chr01	GPM	gene	2607536	2610507	-	LOC_Os01g05600	"CDS:NBS-LRR disease resistance protein, putative, expressed";Dir=indeterminate
chr01	GPM	gene	2612027	2612487	+	LOC_Os01g05610	"CDS:Core histone H2A/H2B/H3/H4 domain containing protein, putative, expressed";Dir=indeterminate
chr01	GPM	gene	2619633	2622599	-	LOC_Os01g05620	"CDS:NBS-LRR disease resistance protein, putative, expressed";Dir=indeterminate
chr01	GPM	gene	2624356	2624817	+	LOC_Os01g05630	"CDS:Core histone H2A/H2B/H3/H4 domain containing protein, putative, expressed";Dir=indeterminate
chr01	GPM	gene	2638515	2642472	-	LOC_Os01g05640	"CDS:receptor-like protein kinase 5 precursor, putative, expressed";Dir=sense
chr01	GPM	gene	2644059	2645474	-	LOC_Os01g05650	"CDS:metallothionein, putative, expressed";Dir=sense
chr01	GPM	gene	2650401	2654246	-	LOC_Os01g05660	"CDS:expressed protein";Dir=sense
chr01	GPM	gene	2650401	2654246	-	LOC_Os01g05660	"CDS:expressed protein";Dir=sense
chr01	GPM	gene	2650401	2654246	-	LOC_Os01g05660	"CDS:expressed protein";Dir=sense
chr01	GPM	gene	2659095	2662514	-	LOC_Os01g05670	"CDS:3-oxo-5-alpha-steroid 4-dehydrogenase, putative, expressed";Dir=sense
chr01	GPM	gene	2664584	2667246	+	LOC_Os01g05680	"CDS:geranylgeranyl transferase type-1 subunit beta, putative, expressed";Dir=sense
chr01	GPM	gene	2670381	2672043	+	LOC_Os01g05694	"CDS:expressed protein";Dir=sense
chr01	GPM	gene	2674036	2675953	+	LOC_Os01g05710	"CDS:expressed protein";Dir=sense
chr01	GPM	gene	2679285	2682122	+	LOC_Os01g05720	"CDS:expressed protein";Dir=sense
chr01	GPM	gene	2686904	2691275	+	LOC_Os01g05744	"CDS:expressed protein";Dir=sense
chr01	GPM	gene	2699448	2702713	+	LOC_Os01g05770	"CDS:expressed protein";Dir=sense
chr01	GPM	gene	2704468	2706492	+	LOC_Os01g05780	"CDS:expressed protein";Dir=sense
chr01	GPM	gene	2718865	2720508	+	LOC_Os01g05790	"CDS:SLT1 protein, putative, expressed";Dir=indeterminate
chr01	GPM	gene	2722714	2725940	+	LOC_Os01g05800	"CDS:inner membrane protein, putative, expressed";Dir=sense
chr01	GPM	gene	2722714	2725940	+	LOC_Os01g05800	"CDS:inner membrane protein, putative, expressed";Dir=sense
chr01	GPM	gene	2728783	2733958	+	LOC_Os01g05810	"CDS:gamma-glutamyltranspeptidase 1 precursor, putative, expressed";Dir=sense
chr01	GPM	gene	2735315	2742371	+	LOC_Os01g05820	"CDS:gamma-glutamyltranspeptidase 1 precursor, putative, expressed";Dir=sense
chr01	GPM	gene	2743391	2747269	+	LOC_Os01g05830	"CDS:expressed protein";Dir=sense
chr01	GPM	gene	2752717	2755439	+	LOC_Os01g05840	"CDS:oxidoreductase, short chain dehydrogenase/reductase family domain containing family, expressed";Dir=sense
chr01	GPM	gene	2752717	2755439	+	LOC_Os01g05840	"CDS:oxidoreductase, short chain dehydrogenase/reductase family domain containing family, expressed";Dir=sense
chr01	GPM	gene	2755880	2756855	-	LOC_Os01g05850	"CDS:expressed protein";Dir=sense
chr01	GPM	gene	2758659	2760471	+	LOC_Os01g05860	"CDS:PPR repeat domain containing protein, putative, expressed";Dir=sense
chr01	GPM	gene	2766209	2769494	+	LOC_Os01g05870	"CDS:receptor kinase, putative, expressed";Dir=sense
chr01	GPM	gene	2770400	2774853	+	LOC_Os01g05890	"CDS:OsFBX2 - F-box domain containing protein, expressed";Dir=antisense
chr01	GPM	gene	2770403	2771638	-	LOC_Os01g05880	"CDS:OsFBX1 - F-box domain containing protein, expressed";Dir=indeterminate
chr01	GPM	gene	2776413	2776874	-	LOC_Os01g05630	"CDS:Core histone H2A/H2B/H3/H4 domain containing protein, putative, expressed";Dir=indeterminate
chr01	GPM	gene	2776413	2776874	-	LOC_Os01g05900	"CDS:Core histone H2A/H2B/H3/H4 domain containing protein, putative, expressed";Dir=indeterminate
chr01	GPM	gene	2780214	2786314	+	LOC_Os01g05940	"CDS:receptor kinase, putative, expressed";Dir=sense
chr01	GPM	gene	2787935	2788396	-	LOC_Os01g06010	"CDS:Core histone H2A/H2B/H3/H4 domain containing protein, putative, expressed";Dir=indeterminate
chr01	GPM	gene	2789118	2790020	+	LOC_Os08g35980	"CDS:expressed protein";Dir=sense
chr01	GPM	gene	2789118	2789737	+	LOC_Os10g31360	"CDS:GRF zinc finger family protein, expressed";Dir=sense
chr01	GPM	gene	2795383	2798689	+	LOC_Os01g05960	"CDS:receptor kinase, putative, expressed";Dir=sense
chr01	GPM	gene	2807337	2810608	+	LOC_Os01g05980	"CDS:receptor kinase, putative, expressed";Dir=sense
chr01	GPM	gene	2812444	2812904	-	LOC_Os01g05970	"CDS:OsFBO1 - F-box and other domain containing protein, expressed";Dir=indeterminate
chr01	GPM	gene	2817380	2819282	-	LOC_Os12g35910	"CDS:expressed protein";Dir=sense
chr01	GPM	gene	2823041	2827538	-	LOC_Os01g06000	"CDS:PPR repeat containing protein, expressed";Dir=sense
chr01	GPM	gene	2838132	2842884	+	LOC_Os01g06020	"CDS:aspartyl-tRNA synthetase, putative, expressed";Dir=sense
chr01	GPM	gene	2846430	2847288	+	LOC_Os01g06030	"CDS:expressed protein";Dir=sense
chr01	GPM	gene	2848078	2849340	-	LOC_Os01g06040	"CDS:expressed protein";Dir=sense
chr01	GPM	gene	2854188	2855568	-	LOC_Os01g06050	"CDS:expressed protein";Dir=sense
chr01	GPM	gene	2854188	2855568	-	LOC_Os01g06050	"CDS:expressed protein";Dir=indeterminate
chr01	GPM	gene	2857909	2859173	+	LOC_Os01g06060	"CDS:gibberellin receptor GID1L2, putative, expressed";Dir=sense
chr01	GPM	gene	2860281	2861139	-	LOC_Os01g06070	"CDS:expressed protein";Dir=sense
chr01	GPM	gene	2862544	2864563	-	LOC_Os01g06080	"CDS:expressed protein";Dir=sense
chr01	GPM	gene	2867933	2868801	-	LOC_Os01g06090	"CDS:expressed protein";Dir=sense
chr01	GPM	gene	2869792	2870686	-	LOC_Os01g06120	"CDS:expressed protein";Dir=sense
chr01	GPM	gene	2873379	2874187	+	LOC_Os01g06130	"CDS:expressed protein";Dir=sense
chr01	GPM	gene	2873379	2874187	+	LOC_Os01g06130	"CDS:expressed protein";Dir=sense
chr01	GPM	gene	2876810	2877635	+	LOC_Os01g06140	"CDS:expressed protein";Dir=sense
chr01	GPM	gene	2881269	2882110	+	LOC_Os01g06150	"CDS:expressed protein";Dir=sense
chr01	GPM	gene	2891173	2891523	+	LOC_Os06g15210	"CDS:expressed protein";Dir=indeterminate
chr01	GPM	gene	2901042	2902030	-	LOC_Os01g06210	"CDS:gibberellin receptor GID1L2, putative, expressed";Dir=indeterminate
chr01	GPM	gene	2906079	2907081	-	LOC_Os01g06220	"CDS:gibberellin receptor GID1L2, putative, expressed";Dir=indeterminate
chr01	GPM	gene	2909923	2910187	+	LOC_Os01g06230	"CDS:OsSAUR1 - Auxin-responsive SAUR gene family member, expressed";Dir=indeterminate
chr01	GPM	gene	2911009	2913504	-	LOC_Os01g06240	"CDS:protein kinase, putative, expressed";Dir=indeterminate
chr01	GPM	gene	2914912	2915934	+	LOC_Os01g06250	"CDS:dirigent, putative, expressed";Dir=indeterminate
chr01	GPM	gene	2917791	2919380	+	LOC_Os01g06260	"CDS:expressed protein";Dir=sense
chr01	GPM	gene	2920019	2927896	-	LOC_Os01g06270	"CDS:expressed protein";Dir=sense
chr01	GPM	gene	2920019	2925095	-	LOC_Os01g06270	"CDS:expressed protein";Dir=sense
chr01	GPM	gene	2933134	2935824	+	LOC_Os01g06280	"CDS:TKL_IRAK_CrRLK1L-1.4 - The CrRLK1L-1 subfamily has homology to the CrRLK1L homolog, expressed";Dir=indeterminate
chr01	GPM	gene	2933134	2935824	+	LOC_Os01g06280	"CDS:TKL_IRAK_CrRLK1L-1.4 - The CrRLK1L-1 subfamily has homology to the CrRLK1L homolog, expressed";Dir=indeterminate
chr01	GPM	gene	2936434	2938758	-	LOC_Os01g06290	"CDS:splicing factor, arginine/serine-rich, putative, expressed";Dir=sense
chr01	GPM	gene	2936434	2938758	-	LOC_Os01g06290	"CDS:splicing factor, arginine/serine-rich, putative, expressed";Dir=sense
chr01	GPM	gene	2936434	2937897	-	LOC_Os01g06290	"CDS:splicing factor, arginine/serine-rich, putative, expressed";Dir=sense
chr01	GPM	gene	2937096	2938758	-	LOC_Os01g06290	"CDS:splicing factor, arginine/serine-rich, putative, expressed";Dir=sense
chr01	GPM	gene	2941287	2942170	+	LOC_Os01g06310	"CDS:glycine-rich cell wall structural protein precursor, putative, expressed";Dir=sense
chr01	GPM	gene	2943956	2945552	-	LOC_Os01g06320	"CDS:MYB family transcription factor, putative, expressed";Dir=sense
chr01	GPM	gene	2949123	2949695	-	LOC_Os01g06340	"CDS:expressed protein";Dir=indeterminate
chr01	GPM	gene	2950804	2963046	+	LOC_Os03g25660	"CDS:expressed protein";Dir=sense
chr01	GPM	gene	2950849	2951421	-	LOC_Os01g06350	"CDS:expressed protein";Dir=indeterminate
chr01	GPM	gene	2954691	2955512	+	LOC_Os03g25670	"CDS:expressed protein";Dir=indeterminate
chr01	GPM	gene	2956992	2957552	-	LOC_Os01g06370	"CDS:expressed protein";Dir=indeterminate
chr01	GPM	gene	2957975	2959207	+	LOC_Os01g06380	"CDS:expressed protein";Dir=sense
chr01	GPM	gene	2961448	2962017	-	LOC_Os01g06390	"CDS:expressed protein";Dir=indeterminate
chr01	GPM	gene	2962434	2963726	+	LOC_Os01g06400	"CDS:expressed protein";Dir=indeterminate
chr01	GPM	gene	2965065	2965625	-	LOC_Os01g06410	"CDS:expressed protein";Dir=indeterminate
chr01	GPM	gene	2965896	2966528	+	LOC_Os01g06420	"CDS:expressed protein";Dir=indeterminate
chr01	GPM	gene	2967527	2968123	-	LOC_Os01g06430	"CDS:expressed protein";Dir=indeterminate
chr01	GPM	gene	2968545	2969429	+	LOC_Os01g06440	"CDS:expressed protein";Dir=indeterminate
chr01	GPM	gene	2970152	2971969	+	LOC_Os01g06450	"CDS:glycosyltransferase family 43 protein, putative, expressed";Dir=sense
chr01	GPM	gene	2972460	2974040	-	LOC_Os01g06454	"CDS:heat shock protein DnaJ, putative, expressed";Dir=sense
chr01	GPM	gene	2975390	2977610	+	LOC_Os01g06460	"CDS:uncharacterized Cys-rich domain containing protein, putative, expressed";Dir=sense
chr01	GPM	gene	2978266	2982792	+	LOC_Os01g06470	"CDS:expressed protein";Dir=sense
chr01	GPM	gene	2985372	2987767	+	LOC_Os01g06490	"CDS:OsSCP1 - Putative Serine Carboxypeptidase homologue, expressed";Dir=sense
chr01	GPM	gene	2985372	2987767	+	LOC_Os01g06490	"CDS:OsSCP1 - Putative Serine Carboxypeptidase homologue, expressed";Dir=sense
chr01	GPM	gene	2992804	2993754	-	LOC_Os01g06500	"CDS:PHLOEM 2-LIKE A5, putative, expressed";Dir=sense
chr01	GPM	gene	2992804	2993754	-	LOC_Os01g06500	"CDS:PHLOEM 2-LIKE A5, putative, expressed";Dir=sense
chr01	GPM	gene	3057779	3058872	-	LOC_Os01g06540	"CDS:PHD finger protein, putative, expressed";Dir=sense
chr01	GPM	gene	3060163	3065142	-	LOC_Os01g06550	"CDS:NF-X1-type zinc finger protein, putative, expressed";Dir=sense
chr01	GPM	gene	3065990	3066871	-	LOC_Os01g06560	"CDS:transcription factor HBP-1b, putative, expressed";Dir=sense
chr01	GPM	gene	3066328	3066871	-	LOC_Os01g06560	"CDS:transcription factor HBP-1b, putative, expressed";Dir=indeterminate
chr01	GPM	gene	3069834	3070555	+	LOC_Os01g06570	"CDS:expressed protein";Dir=sense
chr01	GPM	gene	3072217	3073026	-	LOC_Os01g06580	"CDS:fasciclin domain containing protein, expressed";Dir=indeterminate
chr01	GPM	gene	3075136	3077394	-	LOC_Os01g06590	"CDS:zinc finger, C3HC4 type domain containing protein, expressed";Dir=sense
chr01	GPM	gene	3075136	3076792	-	LOC_Os01g06590	"CDS:zinc finger, C3HC4 type domain containing protein, expressed";Dir=sense
chr01	GPM	gene	3075136	3077394	-	LOC_Os01g06590	"CDS:zinc finger, C3HC4 type domain containing protein, expressed";Dir=sense
chr01	GPM	gene	3083259	3086791	-	LOC_Os01g06600	"CDS:glutaryl-CoA dehydrogenase, mitochondrial precursor, putative, expressed";Dir=sense
chr01	GPM	gene	3083259	3088411	-	LOC_Os01g06600	"CDS:glutaryl-CoA dehydrogenase, mitochondrial precursor, putative, expressed";Dir=sense
chr01	GPM	gene	3090421	4143279	+	LOC_Os01g06620	"CDS:expressed protein";Dir=indeterminate
chr01	GPM	gene	3091704	3092096	-	LOC_Os01g06630	"CDS:small hydrophilic plant seed protein, putative, expressed";Dir=sense
chr01	GPM	gene	3096199	3097372	+	LOC_Os01g06640	"CDS:basic helix-loop-helix, putative, expressed";Dir=sense
chr01	GPM	gene	3096199	3097372	+	LOC_Os01g06640	"CDS:basic helix-loop-helix, putative, expressed";Dir=sense
chr01	GPM	gene	3096884	3097372	+	LOC_Os01g06640	"CDS:basic helix-loop-helix, putative, expressed";Dir=indeterminate
chr01	GPM	gene	3103108	3106224	-	LOC_Os01g06660	"CDS:thiamine pyrophosphate enzyme, C-terminal TPP binding domain containing protein, expressed";Dir=sense
chr01	GPM	gene	3108804	3109406	+	LOC_Os01g06720	"CDS:disease resistance protein SlVe2 precursor, putative, expressed";Dir=indeterminate
chr01	GPM	gene	3113674	3116722	+	LOC_Os01g06730	"CDS:verticillium wilt disease resistance protein, putative, expressed";Dir=indeterminate
chr01	GPM	gene	3113762	3124326	+	LOC_Os01g06760	"CDS:verticillium wilt disease resistance protein Ve2, putative, expressed";Dir=sense
chr01	GPM	gene	3114721	3124326	+	LOC_Os01g06750	"CDS:verticillium wilt disease resistance protein precursor, putative, expressed";Dir=sense
chr01	GPM	gene	3116198	3116562	+	LOC_Os01g06520	"CDS:verticillium wilt disease resistance protein, putative, expressed";Dir=indeterminate
chr01	GPM	gene	3128815	3132748	+	LOC_Os01g06790	"CDS:disease resistance protein, putative, expressed";Dir=sense
chr01	GPM	gene	3142455	3142715	-	LOC_Os01g06800	"CDS:expressed protein";Dir=indeterminate
chr01	GPM	gene	3143325	3143763	+	LOC_Os01g06820	"CDS:hcr2-0B, putative, expressed";Dir=indeterminate
chr01	GPM	gene	3145429	3147634	+	LOC_Os01g06836	"CDS:disease resistance protein SlVe2 precursor, putative, expressed";Dir=sense
chr01	GPM	gene	3147475	3163137	+	LOC_Os01g06876	"CDS:Cf-2, putative, expressed";Dir=indeterminate
chr01	GPM	gene	3155460	3160014	+	LOC_Os01g06870	"CDS:resistance protein SlVe1 precursor, putative, expressed";Dir=indeterminate
chr01	GPM	gene	3155988	3159525	+	LOC_Os01g06820	"CDS:hcr2-0B, putative, expressed";Dir=indeterminate
chr01	GPM	gene	3162757	3162912	+	LOC_Os01g06900	"CDS:verticillium wilt disease resistance protein Ve2, putative, expressed";Dir=indeterminate
chr01	GPM	gene	3163409	3163934	+	LOC_Os01g06882	"CDS:expressed protein";Dir=indeterminate
chr01	GPM	gene	3164787	3167798	+	LOC_Os01g06890	"CDS:leucine-rich repeat family protein, putative, expressed";Dir=sense
chr01	GPM	gene	3172110	3175063	+	LOC_Os01g06920	"CDS:resistance protein SlVe1 precursor, putative, expressed";Dir=indeterminate
chr01	GPM	gene	3180158	3180730	-	LOC_Os01g06940	"CDS:POEI33 - Pollen Ole e I allergen and extensin family protein precursor, expressed";Dir=indeterminate
chr01	GPM	gene	3181555	3182046	+	LOC_Os01g06950	"CDS:expressed protein";Dir=indeterminate
chr01	GPM	gene	3182551	3183314	-	LOC_Os01g06960	"CDS:POEI34 - Pollen Ole e I allergen and extensin family protein precursor, putative, expressed";Dir=indeterminate
chr01	GPM	gene	3182742	3185742	-	LOC_Os01g07000	"CDS:POEI37 - Pollen Ole e I allergen and extensin family protein precursor, putative, expressed";Dir=sense
chr01	GPM	gene	3182742	3183314	-	LOC_Os01g07010	"CDS:POEI38 - Pollen Ole e I allergen and extensin family protein precursor, putative, expressed";Dir=indeterminate
chr01	GPM	gene	3185176	3195328	-	LOC_Os01g06980	"CDS:POEI35 - Pollen Ole e I allergen and extensin family protein precursor, putative, expressed";Dir=indeterminate
chr01	GPM	gene	3192142	3192714	-	LOC_Os01g06990	"CDS:POEI36 - Pollen Ole e I allergen and extensin family protein precursor, putative, expressed";Dir=indeterminate
chr01	GPM	gene	3192142	3192714	-	LOC_Os01g07020	"CDS:POEI39 - Pollen Ole e I allergen and extensin family protein precursor, putative, expressed";Dir=indeterminate
chr01	GPM	gene	3206312	3206869	-	LOC_Os01g07030	"CDS:POEI40 - Pollen Ole e I allergen and extensin family protein precursor, expressed";Dir=indeterminate
chr01	GPM	gene	3206312	3206869	-	LOC_Os01g07050	"CDS:POEI42 - Pollen Ole e I allergen and extensin family protein precursor, expressed";Dir=indeterminate
chr01	GPM	gene	3206312	3206869	-	LOC_Os01g07040	"CDS:POEI41 - Pollen Ole e I allergen and extensin family protein precursor, expressed";Dir=indeterminate
chr01	GPM	gene	3214110	3214700	-	LOC_Os01g07060	"CDS:POEI43 - Pollen Ole e I allergen and extensin family protein precursor, putative, expressed";Dir=indeterminate
chr01	GPM	gene	3222547	3225723	-	LOC_Os01g07080	"CDS:DEAD-box ATP-dependent RNA helicase, putative, expressed";Dir=sense
chr01	GPM	gene	3223256	3225723	-	LOC_Os01g07080	"CDS:DEAD-box ATP-dependent RNA helicase, putative, expressed";Dir=sense
chr01	GPM	gene	3226314	3229033	-	LOC_Os01g07090	"CDS:5-azacytidine resistance protein azr1, putative, expressed";Dir=sense
chr01	GPM	gene	3229483	3235395	+	LOC_Os01g07100	"CDS:expressed protein";Dir=sense
chr01	GPM	gene	3238130	3247889	-	LOC_Os01g07110	"CDS:BRCA2 repeat family protein, expressed";Dir=sense
chr01	GPM	gene	3249938	3251378	+	LOC_Os01g07120	"CDS:AP2 domain containing protein, expressed";Dir=sense
chr01	GPM	gene	3250533	3251378	+	LOC_Os01g07120	"CDS:AP2 domain containing protein, expressed";Dir=indeterminate
chr01	GPM	gene	3251843	3253798	-	LOC_Os01g07130	"CDS:expressed protein";Dir=sense
chr01	GPM	gene	3255640	3259498	-	LOC_Os01g07140	"CDS:kelch repeat-containing protein, putative, expressed";Dir=sense
chr01	GPM	gene	3255640	3259477	-	LOC_Os01g07140	"CDS:kelch repeat-containing protein, putative, expressed";Dir=sense
chr01	GPM	gene	3269915	3270427	+	LOC_Os01g07150	"CDS:expressed protein";Dir=indeterminate
chr01	GPM	gene	3273702	3275033	-	LOC_Os01g07160	"CDS:OsFBX3 - F-box domain containing protein, expressed";Dir=indeterminate
chr01	GPM	gene	3276736	3276817	-	LOC_Os09g23890	"CDS:hypothetical protein";Dir=indeterminate
chr01	GPM	gene	3279883	3284176	-	LOC_Os01g07170	"CDS:HORMA domain containing protein, putative, expressed";Dir=sense
chr01	GPM	gene	3285183	3286423	-	LOC_Os01g07180	"CDS:expressed protein";Dir=sense
chr01	GPM	gene	3289112	3289660	+	LOC_Os01g07190	"CDS:expressed protein";Dir=indeterminate
chr01	GPM	gene	3290858	3293367	+	LOC_Os01g07200	"CDS:staphylococcal nuclease homologue, putative, expressed";Dir=sense
chr01	GPM	gene	3294452	3300293	+	LOC_Os01g07212	"CDS:staphylococcal nuclease homologue, putative, expressed";Dir=sense
chr01	GPM	gene	3308066	3308805	-	LOC_Os01g07240	"CDS:expressed protein";Dir=indeterminate
chr01	GPM	gene	3315650	3317469	+	LOC_Os01g07250	"CDS:saposin-like type B, region 1 family protein, putative, expressed";Dir=sense
chr01	GPM	gene	3318251	3321790	-	LOC_Os01g07260	"CDS:expressed protein";Dir=sense
chr01	GPM	gene	3323901	3327919	-	LOC_Os01g07280	"CDS:disease resistance protein, putative, expressed";Dir=sense
chr01	GPM	gene	3337629	3338705	+	LOC_Os01g07300	"CDS:uncharacterized 50.6 kDa protein in the 5region of gyrA and gyrB, putative, expressed";Dir=sense
chr01	GPM	gene	3337845	3337959	-	LOC_Os01g57530	"CDS:expressed protein";Dir=indeterminate
chr01	GPM	gene	3337849	3338648	+	LOC_Os01g06740	"CDS:ribosome inactivating protein, putative, expressed";Dir=indeterminate
chr01	GPM	gene	3337849	3338661	+	LOC_Os01g07300	"CDS:uncharacterized 50.6 kDa protein in the 5region of gyrA and gyrB, putative, expressed";Dir=indeterminate
chr01	GPM	gene	3339700	3340464	-	LOC_Os01g07310	"CDS:transporter-related, putative, expressed";Dir=sense
chr01	GPM	gene	3339700	3342211	-	LOC_Os01g07310	"CDS:transporter-related, putative, expressed";Dir=sense
chr01	GPM	gene	3339700	3341075	-	LOC_Os01g07310	"CDS:transporter-related, putative, expressed";Dir=sense
chr01	GPM	gene	3339971	3342211	-	LOC_Os01g07310	"CDS:transporter-related, putative, expressed";Dir=sense
chr01	GPM	gene	3347675	3348476	+	LOC_Os01g07320	"CDS:expressed protein";Dir=sense
chr01	GPM	gene	3349496	3355397	-	LOC_Os01g07330	"CDS:expressed protein";Dir=sense
chr01	GPM	gene	3350007	3355397	-	LOC_Os01g07330	"CDS:expressed protein";Dir=sense
chr01	GPM	gene	3350007	3355397	-	LOC_Os01g07330	"CDS:expressed protein";Dir=sense
chr01	GPM	gene	3350007	3355397	-	LOC_Os01g07330	"CDS:expressed protein";Dir=sense
chr01	GPM	gene	3358089	3359975	-	LOC_Os01g07340	"CDS:pentatricopeptide, putative, expressed";Dir=indeterminate
chr01	GPM	gene	3366861	3368703	-	LOC_Os01g07360	"CDS:KIP1, putative, expressed";Dir=sense
chr01	GPM	gene	3366861	3368703	-	LOC_Os01g07360	"CDS:KIP1, putative, expressed";Dir=sense
chr01	GPM	gene	3366861	3368703	-	LOC_Os01g07360	"CDS:KIP1, putative, expressed";Dir=sense
chr01	GPM	gene	3366861	3368703	-	LOC_Os01g07360	"CDS:KIP1, putative, expressed";Dir=sense
chr01	GPM	gene	3371445	3371657	-	LOC_Os01g07364	"CDS:expressed protein";Dir=indeterminate
chr01	GPM	gene	3372476	3374425	-	LOC_Os01g07370	"CDS:KIP1, putative, expressed";Dir=sense
chr01	GPM	gene	3372476	3374425	-	LOC_Os01g07370	"CDS:KIP1, putative, expressed";Dir=sense
chr01	GPM	gene	3382552	3383944	-	LOC_Os01g07376	"CDS:thioredoxin, putative, expressed";Dir=sense
chr01	GPM	gene	3386379	3389385	-	LOC_Os01g07382	"CDS:expressed protein";Dir=sense
chr01	GPM	gene	3394523	3397552	+	LOC_Os01g07390	"CDS:zinc finger, C3HC4 type family protein, expressed";Dir=sense
chr01	GPM	gene	3399804	3402872	+	LOC_Os01g07400	"CDS:WD40-like domain containing protein, putative, expressed";Dir=sense
chr01	GPM	gene	3399804	3402872	+	LOC_Os01g07400	"CDS:WD40-like domain containing protein, putative, expressed";Dir=sense
chr01	GPM	gene	3404841	3408187	+	LOC_Os01g07410	"CDS:growth regulator related protein, putative, expressed";Dir=sense
chr01	GPM	gene	3409854	3411863	-	LOC_Os01g07420	"CDS:hydrolase, alpha/beta fold family protein, putative, expressed";Dir=sense
chr01	GPM	gene	3413626	3414565	-	LOC_Os01g07430	"CDS:myb-like DNA-binding domain containing protein, putative, expressed";Dir=sense
chr01	GPM	gene	3425730	3426632	+	LOC_Os01g07450	"CDS:MYB family transcription factor, putative, expressed";Dir=sense
chr01	GPM	gene	3428956	3429340	+	LOC_Os01g07460	"CDS:conserved hypothetical protein";Dir=sense
chr01	GPM	gene	3437661	3438092	+	LOC_Os01g07470	"CDS:hypothetical protein";Dir=sense
chr01	GPM	gene	3448417	3449175	-	LOC_Os01g07480	"CDS:DUF260 domain containing protein, putative, expressed";Dir=indeterminate
chr01	GPM	gene	3448417	3449175	-	LOC_Os01g07480	"CDS:DUF260 domain containing protein, putative, expressed";Dir=indeterminate
chr01	GPM	gene	3457005	3471274	-	LOC_Os01g07490	"CDS:RST1, putative, expressed";Dir=sense
chr01	GPM	gene	3471936	3472323	+	LOC_Os03g28910	"CDS:expressed protein";Dir=indeterminate
chr01	GPM	gene	3474995	3478882	-	LOC_Os01g07500	"CDS:alliin lyase precursor, putative, expressed";Dir=sense
chr01	GPM	gene	3484708	3484938	+	LOC_Os01g07510	"CDS:conserved hypothetical protein";Dir=indeterminate
chr01	GPM	gene	3493480	3497347	-	LOC_Os01g07520	"CDS:proline-rich family protein, putative, expressed";Dir=sense
chr01	GPM	gene	3507885	3511266	-	LOC_Os01g07530	"CDS:uncharacterized glycosyltransferase, putative, expressed";Dir=sense
chr01	GPM	gene	3519646	3522488	+	LOC_Os01g07540	"CDS:G-patch domain containing protein, expressed";Dir=sense
chr01	GPM	gene	3525723	4172344	-	LOC_Os01g07550	"CDS:hypothetical protein";Dir=sense
chr01	GPM	gene	3527106	3527825	-	LOC_Os01g07550	"CDS:hypothetical protein";Dir=sense
chr01	GPM	gene	3530372	3533845	+	LOC_Os01g07560	"CDS:receptor-like protein kinase 2 precursor, putative, expressed";Dir=sense
chr01	GPM	gene	3539791	3544992	-	LOC_Os01g07570	"CDS:carboxyl-terminal proteinase, putative, expressed";Dir=sense
chr01	GPM	gene	3551201	3555979	+	LOC_Os01g07590	"CDS:universal stress protein domain containing protein, putative, expressed";Dir=sense
chr01	GPM	gene	3557656	3560532	+	LOC_Os01g07600	"CDS:expressed protein";Dir=sense
chr01	GPM	gene	3566650	3567696	+	LOC_Os01g07610	"CDS:PPR repeat domain containing protein, putative, expressed";Dir=indeterminate
chr01	GPM	gene	3570179	3570517	-	LOC_Os01g07620	"CDS:expressed protein";Dir=indeterminate
chr01	GPM	gene	3572556	3577555	-	LOC_Os01g07630	"CDS:BRASSINOSTEROID INSENSITIVE 1-associated receptor kinase 1 precursor, putative, expressed";Dir=sense
chr01	GPM	gene	3581093	3585449	-	LOC_Os01g07640	"CDS:ankyrin, putative, expressed";Dir=sense
chr01	GPM	gene	3586938	3587159	+	LOC_Os01g07650	"CDS:expressed protein";Dir=indeterminate
chr01	GPM	gene	3588117	3592272	-	LOC_Os01g07660	"CDS:expressed protein";Dir=sense
chr01	GPM	gene	3594812	3597592	-	LOC_Os01g07670	"CDS:expressed protein";Dir=sense
chr01	GPM	gene	3599738	3600184	-	LOC_Os01g07680	"CDS:expressed protein";Dir=indeterminate
chr01	GPM	gene	3601270	3603811	-	LOC_Os01g07700	"CDS:expressed protein";Dir=sense
chr01	GPM	gene	3601270	3603811	-	LOC_Os01g07700	"CDS:expressed protein";Dir=sense
chr01	GPM	gene	3601270	3603811	-	LOC_Os01g07700	"CDS:expressed protein";Dir=sense
chr01	GPM	gene	3607332	3609612	+	LOC_Os01g07710	"CDS:expressed protein";Dir=sense
chr01	GPM	gene	3610670	3612934	-	LOC_Os01g07720	"CDS:dolichyl-P-Man Man-PP-dolichyl mannosyltransferase, putative, expressed";Dir=sense
chr01	GPM	gene	3610670	3613845	-	LOC_Os01g07720	"CDS:dolichyl-P-Man Man-PP-dolichyl mannosyltransferase, putative, expressed";Dir=sense
chr01	GPM	gene	3616331	3618302	+	LOC_Os01g07730	"CDS:phosphate/phosphoenolpyruvate translocator-related protein, putative, expressed";Dir=sense
chr01	GPM	gene	3619009	3623154	-	LOC_Os01g07740	"CDS:DEAD-box ATP-dependent RNA helicase 14, putative, expressed";Dir=sense
chr01	GPM	gene	3619009	3623154	-	LOC_Os01g07740	"CDS:DEAD-box ATP-dependent RNA helicase 14, putative, expressed";Dir=sense
chr01	GPM	gene	3619009	3623154	-	LOC_Os01g07740	"CDS:DEAD-box ATP-dependent RNA helicase 14, putative, expressed";Dir=sense
chr01	GPM	gene	3625264	3627793	-	LOC_Os01g07750	"CDS:expressed protein";Dir=sense
chr01	GPM	gene	3629817	3633273	-	LOC_Os01g07760	"CDS:phospholipase D, putative, expressed";Dir=sense
chr01	GPM	gene	3629817	3633273	-	LOC_Os01g07760	"CDS:phospholipase D, putative, expressed";Dir=sense
chr01	GPM	gene	3636990	3638772	+	LOC_Os01g07770	"CDS:peroxidase precursor, putative, expressed";Dir=sense
chr01	GPM	gene	3640830	3641405	+	LOC_Os01g07780	"CDS:embryo-specific 3, putative, expressed";Dir=indeterminate
chr01	GPM	gene	3642718	3645510	+	LOC_Os01g07790	"CDS:polygalacturonase, putative, expressed";Dir=sense
chr01	GPM	gene	3645668	3646843	-	LOC_Os01g07800	"CDS:thiol-disulphide oxidoreductase DCC, putative, expressed";Dir=sense
chr01	GPM	gene	3645941	3646843	-	LOC_Os01g07800	"CDS:thiol-disulphide oxidoreductase DCC, putative, expressed";Dir=sense
chr01	GPM	gene	3647780	3649214	-	LOC_Os01g07810	"CDS:protein of unknown function domain containing protein, expressed";Dir=sense
chr01	GPM	gene	3647780	3649214	-	LOC_Os01g07810	"CDS:protein of unknown function domain containing protein, expressed";Dir=sense
chr01	GPM	gene	3648768	3649214	-	LOC_Os01g07810	"CDS:protein of unknown function domain containing protein, expressed";Dir=sense
chr01	GPM	gene	3658559	3658816	-	LOC_Os08g34940	"CDS:hypothetical protein";Dir=indeterminate
chr01	GPM	gene	3659123	3659371	-	LOC_Os02g21160	"CDS:hypothetical protein";Dir=indeterminate
chr01	GPM	gene	3695049	3697011	+	LOC_Os01g07850	"CDS:glyoxalase family protein, putative, expressed";Dir=sense
chr01	GPM	gene	3720136	3725679	+	LOC_Os01g07870	"CDS:ABC transporter family protein, putative, expressed";Dir=sense
chr01	GPM	gene	3726737	3727560	-	LOC_Os01g07880	"CDS:transcription factor HY5, putative, expressed";Dir=sense
chr01	GPM	gene	3734408	3734743	-	LOC_Os01g07890	"CDS:expressed protein";Dir=indeterminate
chr01	GPM	gene	3735319	3735497	-	LOC_Os01g07900	"CDS:expressed protein";Dir=indeterminate
chr01	GPM	gene	3736432	3740313	-	LOC_Os01g07910	"CDS:NADH-cytochrome b5 reductase, putative, expressed";Dir=sense
chr01	GPM	gene	3743846	3746438	-	LOC_Os01g07920	"CDS:prolyl 4-hydroxylase, putative, expressed";Dir=sense
chr01	GPM	gene	3743846	3745198	-	LOC_Os01g07920	"CDS:prolyl 4-hydroxylase, putative, expressed";Dir=sense
chr01	GPM	gene	3746928	3747923	-	LOC_Os01g07930	"CDS:zinc finger C-x8-C-x5-C-x3-H type family protein, expressed";Dir=sense
chr01	GPM	gene	3751663	3753679	-	LOC_Os01g07940	"CDS:AGC_PVPK_like_kin82y.3 - ACG kinases include homologs to PKA, PKG and PKC, expressed";Dir=sense
chr01	GPM	gene	3759244	3761337	+	LOC_Os01g07950	"CDS:OsGrx_S15.2 - glutaredoxin subgroup II, expressed";Dir=sense
chr01	GPM	gene	3762475	3765339	-	LOC_Os01g07960	"CDS:acyl-protein thioesterase, putative, expressed";Dir=sense
chr01	GPM	gene	3762475	3765339	-	LOC_Os01g07960	"CDS:acyl-protein thioesterase, putative, expressed";Dir=sense
chr01	GPM	gene	3762475	3765339	-	LOC_Os01g07960	"CDS:acyl-protein thioesterase, putative, expressed";Dir=sense
chr01	GPM	gene	3773162	3773578	-	LOC_Os01g07970	"CDS:expressed protein";Dir=indeterminate
chr01	GPM	gene	3777070	3779675	-	LOC_Os01g07980	"CDS:ankyrin, putative, expressed";Dir=sense
chr01	GPM	gene	3780883	3782638	-	LOC_Os01g08000	"CDS:fibronectin type 3 and ankyrin repeat domains 1 protein, putative, expressed";Dir=sense
chr01	GPM	gene	3784974	3786394	+	LOC_Os01g08010	"CDS:expressed protein";Dir=indeterminate
chr01	GPM	gene	3784974	3786394	+	LOC_Os01g08010	"CDS:expressed protein";Dir=indeterminate
chr01	GPM	gene	3787330	3809964	-	LOC_Os01g08020	"CDS:boron transporter protein, putative, expressed";Dir=sense
chr01	GPM	gene	3802643	3802684	-	chrUn	"CDS:hypothetical protein";Dir=indeterminate
chr01	GPM	gene	3802643	3802684	-	LOC_Os10g07604	"CDS:expressed protein";Dir=indeterminate
chr01	GPM	gene	3820316	3822401	+	LOC_Os01g08090	"CDS:flavonol-3-O-glycoside-7-O-glucosyltransferase 1, putative, expressed";Dir=sense
chr01	GPM	gene	3823452	3825229	+	LOC_Os01g08100	"CDS:flavonol-3-O-glycoside-7-O-glucosyltransferase 1, putative, expressed";Dir=sense
chr01	GPM	gene	3826516	3828169	+	LOC_Os01g08110	"CDS:flavonol-3-O-glycoside-7-O-glucosyltransferase 1, putative, expressed";Dir=sense
chr01	GPM	gene	3829522	3831519	-	LOC_Os01g08120	"CDS:pentatricopeptide, putative, expressed";Dir=indeterminate
chr01	GPM	gene	3834473	3835396	+	LOC_Os01g08130	"CDS:phototropic-responsive NPH3 family protein, putative, expressed";Dir=indeterminate
chr01	GPM	gene	3840156	3840823	+	LOC_Os01g08140	"CDS:phototropic-responsive NPH3 family protein, putative, expressed";Dir=sense
chr01	GPM	gene	3840286	3840767	+	LOC_Os01g71558	"CDS:phototropic-responsive NPH3 family protein, putative, expressed";Dir=sense
chr01	GPM	gene	3841300	3844264	-	LOC_Os01g08150	"CDS:expressed protein";Dir=sense
chr01	GPM	gene	3854815	3856707	+	LOC_Os01g08160	"CDS:MYB family transcription factor, putative, expressed";Dir=sense
chr01	GPM	gene	3860821	3864102	+	LOC_Os01g08170	"CDS:expressed protein";Dir=indeterminate
chr01	GPM	gene	3864672	3865775	-	LOC_Os01g08180	"CDS:BRASSINAZOLE-RESISTANT 2, putative, expressed";Dir=sense
chr01	GPM	gene	3879218	3883043	+	LOC_Os01g08190	"CDS:transcriptional corepressor LEUNIG, putative, expressed";Dir=sense
chr01	GPM	gene	3879218	3887181	+	LOC_Os01g08190	"CDS:transcriptional corepressor LEUNIG, putative, expressed";Dir=sense
chr01	GPM	gene	3879218	3885740	+	LOC_Os01g08190	"CDS:transcriptional corepressor LEUNIG, putative, expressed";Dir=sense
chr01	GPM	gene	3879218	3887181	+	LOC_Os01g08190	"CDS:transcriptional corepressor LEUNIG, putative, expressed";Dir=sense
chr01	GPM	gene	3889508	3897767	+	LOC_Os01g08200	"CDS:ubiquitin carboxyl-terminal hydrolase 14, putative, expressed";Dir=sense
chr01	GPM	gene	3907347	3908579	-	LOC_Os01g08220	"CDS:gibberellin 3-beta-dioxygenase 2-2, putative, expressed";Dir=sense
chr01	GPM	gene	3926828	3927124	-	LOC_Os01g08240	"CDS:hypothetical protein";Dir=indeterminate
chr01	GPM	gene	3937852	3939641	-	LOC_Os01g08260	"CDS:pleiotropic drug resistance protein 4, putative, expressed";Dir=sense
chr01	GPM	gene	3937852	3941234	-	LOC_Os01g08260	"CDS:pleiotropic drug resistance protein 4, putative, expressed";Dir=sense
chr01	GPM	gene	3955995	3961324	-	LOC_Os01g08270	"CDS:aminotransferase, classes I and II, domain containing protein, expressed";Dir=sense
chr01	GPM	gene	3957908	3961324	-	LOC_Os01g08270	"CDS:aminotransferase, classes I and II, domain containing protein, expressed";Dir=sense
chr01	GPM	gene	3963153	3966455	+	LOC_Os01g08280	"CDS:expressed protein";Dir=sense
chr01	GPM	gene	3963912	3966455	+	LOC_Os01g08280	"CDS:expressed protein";Dir=sense
chr01	GPM	gene	3967905	3969573	+	LOC_Os01g08290	"CDS:transmembrane protein, putative, expressed";Dir=sense
chr01	GPM	gene	3970182	3970777	-	LOC_Os01g08300	"CDS:expressed protein";Dir=sense
chr01	GPM	gene	3972381	3973738	-	LOC_Os01g08310	"CDS:serine/threonine protein phosphatase 2A 59 kDa regulatory subunit Bgamma isoform, putative, expressed";Dir=sense
chr01	GPM	gene	3977801	3979805	-	LOC_Os01g08320	"CDS:OsIAA1 - Auxin-responsive Aux/IAA gene family member, expressed";Dir=sense
chr01	GPM	gene	3984807	3986171	+	LOC_Os01g08330	"CDS:aspartic proteinase nepenthesin-1 precursor, putative, expressed";Dir=indeterminate
chr01	GPM	gene	3995768	3997572	+	LOC_Os01g08340	"CDS:zinc finger family protein, putative, expressed";Dir=sense
chr01	GPM	gene	4002099	4004604	+	LOC_Os01g08360	"CDS:hypothetical protein";Dir=sense
chr01	GPM	gene	4009817	4011142	+	LOC_Os01g08370	"CDS:symbiosis-related disease resistance protein, putative, expressed";Dir=indeterminate
chr01	GPM	gene	4013423	4014745	-	LOC_Os01g08380	"CDS:transferase family protein, putative, expressed";Dir=indeterminate
chr01	GPM	gene	4019238	4019730	+	LOC_Os01g08390	"CDS:hypothetical protein";Dir=sense
chr01	GPM	gene	4020998	4024827	+	LOC_Os01g08400	"CDS:syntaxin, putative, expressed";Dir=sense
chr01	GPM	gene	4026504	4028746	+	LOC_Os01g08410	"CDS:early fruit mRNA, putative, expressed";Dir=sense
chr01	GPM	gene	4036484	4043083	+	LOC_Os01g08420	"CDS:EMB2410, putative, expressed";Dir=sense
chr01	GPM	gene	4046091	4052564	+	LOC_Os01g08430	"CDS:expressed protein";Dir=sense
chr01	GPM	gene	4055907	4057370	-	LOC_Os01g08440	"CDS:UDP-glucoronosyl and UDP-glucosyl transferase domain containing protein, expressed";Dir=indeterminate
chr01	GPM	gene	4063719	4067939	-	LOC_Os01g08450	"CDS:ras-related protein, putative, expressed";Dir=sense
chr01	GPM	gene	4070267	4074313	-	LOC_Os01g08460	"CDS:TMS membrane protein/tumour differentially expressed protein, putative, expressed";Dir=sense
chr01	GPM	gene	4078652	4080227	-	LOC_Os01g08464	"CDS:expressed protein";Dir=sense
chr01	GPM	gene	4100088	4104421	-	LOC_Os01g08510	"CDS:MAR-binding filament-like protein 1, putative, expressed";Dir=sense
chr01	GPM	gene	4106794	4108839	-	LOC_Os01g08520	"CDS:DUF581 domain containing protein, expressed";Dir=sense
chr01	GPM	gene	4126706	4136356	-	LOC_Os01g08540	"CDS:DNA mismatch repair protein MSH6-2, putative, expressed";Dir=sense
chr01	GPM	gene	4137741	4140007	-	LOC_Os01g08550	"CDS:aminoacyl-tRNA synthetase, putative, expressed";Dir=sense
chr01	GPM	gene	4147046	4151755	+	LOC_Os01g08560	"CDS:DnaK family protein, putative, expressed";Dir=sense
chr01	GPM	gene	4147046	4151755	+	LOC_Os01g08560	"CDS:DnaK family protein, putative, expressed";Dir=sense
chr01	GPM	gene	4156815	4162661	+	LOC_Os01g08570	"CDS:2-oxoglutarate and iron-dependent oxygenase domain-containing protein2, putative, expressed";Dir=sense
chr01	GPM	gene	4165437	4168826	-	LOC_Os01g08580	"CDS:frigida, putative, expressed";Dir=sense
chr01	GPM	gene	4171633	4171875	+	LOC_Os01g08590	"CDS:expressed protein";Dir=indeterminate
chr01	GPM	gene	4174421	4175974	-	LOC_Os01g08600	"CDS:expressed protein";Dir=sense
chr01	GPM	gene	4177238	4180423	+	LOC_Os01g08610	"CDS:hAT dimerisation domain-containing protein, putative, expressed";Dir=sense
chr01	GPM	gene	4183343	4183651	+	LOC_Os01g08620	"CDS:expressed protein";Dir=indeterminate
chr01	GPM	gene	4194696	4199249	-	LOC_Os01g08630	"CDS:expressed protein";Dir=sense
chr01	GPM	gene	4204652	4207344	+	LOC_Os01g08650	"CDS:expressed protein";Dir=sense
chr01	GPM	gene	4204652	4205948	+	LOC_Os01g08650	"CDS:expressed protein";Dir=indeterminate
chr01	GPM	gene	4211642	4213387	-	LOC_Os01g08660	"CDS:aquaporin protein, putative, expressed";Dir=sense
chr01	GPM	gene	4215888	4216391	-	LOC_Os01g08670	"CDS:expressed protein";Dir=indeterminate
chr01	GPM	gene	4220649	4222819	-	LOC_Os01g08680	"CDS:myb/SANT domain protein, putative, expressed";Dir=sense
chr01	GPM	gene	4220649	4222819	-	LOC_Os01g08680	"CDS:myb/SANT domain protein, putative, expressed";Dir=sense
chr01	GPM	gene	4224315	4225871	+	LOC_Os01g08690	"CDS:holocarboxylase synthetase, putative, expressed";Dir=sense
chr01	GPM	gene	4227357	4233813	-	LOC_Os01g08700	"CDS:GIGANTEA, putative, expressed";Dir=sense
chr01	GPM	gene	4227357	4233813	-	LOC_Os01g08700	"CDS:GIGANTEA, putative, expressed";Dir=sense
chr01	GPM	gene	4227357	4233813	-	LOC_Os01g08700	"CDS:GIGANTEA, putative, expressed";Dir=sense
chr01	GPM	gene	4227357	4233813	-	LOC_Os01g08700	"CDS:GIGANTEA, putative, expressed";Dir=sense
chr01	GPM	gene	4227357	4233813	-	LOC_Os01g08700	"CDS:GIGANTEA, putative, expressed";Dir=sense
chr01	GPM	gene	4227357	4233813	-	LOC_Os01g08700	"CDS:GIGANTEA, putative, expressed";Dir=sense
chr01	GPM	gene	4228335	4233813	-	LOC_Os01g08700	"CDS:GIGANTEA, putative, expressed";Dir=sense
chr01	GPM	gene	4238224	4253389	-	LOC_Os01g08710	"CDS:WRKY102, expressed";Dir=sense
chr01	GPM	gene	4244635	4253416	-	LOC_Os01g08710	"CDS:WRKY102, expressed";Dir=sense
chr01	GPM	gene	4258587	4259112	-	LOC_Os01g08740	"CDS:expressed protein";Dir=sense
chr01	GPM	gene	4264910	4282935	+	LOC_Os01g08750	"CDS:expressed protein";Dir=sense
chr01	GPM	gene	4264910	4282935	+	LOC_Os01g08750	"CDS:expressed protein";Dir=sense
chr01	GPM	gene	4279526	4282935	+	LOC_Os01g08750	"CDS:expressed protein";Dir=sense
chr01	GPM	gene	4285008	4286841	+	LOC_Os01g08760	"CDS:choline/ethanolamine kinase, putative, expressed";Dir=sense
chr01	GPM	gene	4288305	4292007	+	LOC_Os01g08770	"CDS:WD domain, G-beta repeat domain containing protein, expressed";Dir=sense
chr01	GPM	gene	4293103	4297271	-	LOC_Os01g08780	"CDS:endonuclease/exonuclease/phosphatase family domain containing protein, expressed";Dir=sense
chr01	GPM	gene	4305608	4306324	+	LOC_Os01g08790	"CDS:histone-like transcription factor and archaeal histone, putative, expressed";Dir=indeterminate
chr01	GPM	gene	4307475	4309118	+	LOC_Os01g08800	"CDS:cytochrome P450, putative, expressed";Dir=sense
chr01	GPM	gene	4311580	4313096	+	LOC_Os01g08810	"CDS:cytochrome P450, putative, expressed";Dir=indeterminate
chr01	GPM	gene	4314391	4315336	-	LOC_Os01g08814	"CDS:expressed protein";Dir=sense
chr01	GPM	gene	4314391	4315336	-	LOC_Os01g08814	"CDS:expressed protein";Dir=sense
chr01	GPM	gene	4314391	4315336	-	LOC_Os01g08814	"CDS:expressed protein";Dir=sense
chr01	GPM	gene	4321893	4323831	-	LOC_Os01g08820	"CDS:PHD-finger domain containing protein, putative, expressed";Dir=sense
chr01	GPM	gene	4326134	4327801	+	LOC_Os01g08830	"CDS:OsFBDUF1 - F-box and DUF domain containing protein, expressed";Dir=sense
chr01	GPM	gene	4326749	4327801	+	LOC_Os01g08830	"CDS:OsFBDUF1 - F-box and DUF domain containing protein, expressed";Dir=indeterminate
chr01	GPM	gene	4331095	4331562	+	LOC_Os01g08840	"CDS:expressed protein";Dir=indeterminate
chr01	GPM	gene	4334983	4338045	+	LOC_Os01g08850	"CDS:expressed protein";Dir=sense
chr01	GPM	gene	4339298	4339798	-	LOC_Os01g08860	"CDS:hsp20/alpha crystallin family protein, putative, expressed";Dir=indeterminate
chr01	GPM	gene	4339298	4339798	-	LOC_Os01g08860	"CDS:hsp20/alpha crystallin family protein, putative, expressed";Dir=sense
chr01	GPM	gene	4342052	4346088	-	LOC_Os01g08930	"CDS:DEAD-box ATP-dependent RNA helicase, putative, expressed";Dir=sense
chr01	GPM	gene	4347096	4347518	-	LOC_Os01g08940	"CDS:expressed protein";Dir=indeterminate
chr01	GPM	gene	4350880	4351560	+	LOC_Os01g08950	"CDS:expressed protein";Dir=sense
chr01	GPM	gene	4351956	4354840	-	LOC_Os01g08960	"CDS:phosducin-like protein 3, putative, expressed";Dir=sense
chr01	GPM	gene	4355224	4361293	+	LOC_Os01g08970	"CDS:SSRP1-like FACT complex subunit, putative, expressed";Dir=sense
chr01	GPM	gene	4357356	4361293	+	LOC_Os01g08970	"CDS:SSRP1-like FACT complex subunit, putative, expressed";Dir=sense
chr01	GPM	gene	4364231	4368054	+	LOC_Os01g08990	"CDS:expressed protein";Dir=sense
chr01	GPM	gene	4369544	4375388	-	LOC_Os01g09000	"CDS:glutaminyl-tRNA synthetase, putative, expressed";Dir=sense
chr01	GPM	gene	4383345	4387625	+	LOC_Os01g09010	"CDS:transferase family protein, putative, expressed";Dir=sense
chr01	GPM	gene	4389154	4394255	+	LOC_Os01g09020	"CDS:WD domain, G-beta repeat domain containing protein, expressed";Dir=sense
chr01	GPM	gene	4399554	4401225	+	LOC_Os01g09030	"CDS:2-aminoethanethiol dioxygenase, putative, expressed";Dir=sense
chr01	GPM	gene	4410543	4412498	+	LOC_Os01g09080	"CDS:WRKY107, expressed";Dir=sense
chr01	GPM	gene	4416026	4416388	+	LOC_Os01g09090	"CDS:expressed protein";Dir=indeterminate
chr01	GPM	gene	4416863	4417510	-	LOC_Os01g09100	"CDS:WRKY10, expressed";Dir=indeterminate
chr01	GPM	gene	4431088	4431310	-	LOC_Os05g18700	"CDS:hypothetical protein";Dir=indeterminate
chr01	GPM	gene	4439079	4441504	-	LOC_Os01g09120	"CDS:Twin LOV 1, putative, expressed";Dir=sense
chr01	GPM	gene	4439079	4442048	-	LOC_Os01g09120	"CDS:Twin LOV 1, putative, expressed";Dir=sense
chr01	GPM	gene	4444674	4445423	+	LOC_Os01g09130	"CDS:expressed protein";Dir=indeterminate
chr01	GPM	gene	4448410	4448865	+	LOC_Os01g09140	"CDS:expressed protein";Dir=indeterminate
chr01	GPM	gene	4453522	4460185	+	LOC_Os01g09150	"CDS:expressed protein";Dir=indeterminate
chr01	GPM	gene	4459546	4460172	+	LOC_Os01g09190	"CDS:expressed protein";Dir=indeterminate
chr01	GPM	gene	4466890	4475834	-	LOC_Os01g09200	"CDS:AGC_AGC_other_NDRh_TRCd.1 - ACG kinases include homologs to PKA, PKG and PKC, expressed";Dir=sense
chr01	GPM	gene	4488953	4490222	+	LOC_Os01g09230	"CDS:expressed protein";Dir=sense
chr01	GPM	gene	4511778	4522475	+	LOC_Os01g09246	"CDS:glycine-rich protein, putative, expressed";Dir=sense
chr01	GPM	gene	4527936	4531183	+	LOC_Os01g09252	"CDS:WD domain, G-beta repeat domain containing protein, expressed";Dir=sense
chr01	GPM	gene	4535528	4538007	-	LOC_Os01g09260	"CDS:cytokinin dehydrogenase precursor, putative, expressed";Dir=sense
chr01	GPM	gene	4551810	4552211	+	LOC_Os01g09270	"CDS:expressed protein";Dir=sense
chr01	GPM	gene	4553230	4556920	-	LOC_Os01g09280	"CDS:myb-related transcription activator, putative, expressed";Dir=sense
chr01	GPM	gene	4565111	4569143	+	LOC_Os01g09300	"CDS:oxidoreductase, putative, expressed";Dir=sense
chr01	GPM	gene	4565111	4569143	+	LOC_Os01g09300	"CDS:oxidoreductase, putative, expressed";Dir=sense
chr01	GPM	gene	4565111	4569143	+	LOC_Os01g09300	"CDS:oxidoreductase, putative, expressed";Dir=sense
chr01	GPM	gene	4570184	4571172	-	LOC_Os01g09305	"CDS:EMB1895, putative, expressed";Dir=sense
chr01	GPM	gene	4574609	4575676	-	LOC_Os01g09310	"CDS:EMB1895, putative, expressed";Dir=sense
chr01	GPM	gene	4577625	4582492	-	LOC_Os01g09320	"CDS:NADP-dependent malic enzyme, chloroplast precursor, putative, expressed";Dir=sense
chr01	GPM	gene	4585246	4586948	+	LOC_Os01g09330	"CDS:expressed protein";Dir=sense
chr01	GPM	gene	4591629	4597437	-	LOC_Os01g09340	"CDS:expressed protein";Dir=sense
chr01	GPM	gene	4595992	4629067	-	LOC_Os01g09420	"CDS:expressed protein";Dir=indeterminate
chr01	GPM	gene	4599576	4599797	-	LOC_Os01g09350	"CDS:hypothetical protein";Dir=indeterminate
chr01	GPM	gene	4600246	4601012	-	LOC_Os01g09360	"CDS:expressed protein";Dir=indeterminate
chr01	GPM	gene	4602393	4607638	-	LOC_Os01g09370	"CDS:ankyrin repeat domain-containing protein 28, putative, expressed";Dir=sense
chr01	GPM	gene	4611063	4617232	-	LOC_Os01g09384	"CDS:ankyrin repeat domain containing protein, putative, expressed";Dir=sense
chr01	GPM	gene	4623714	4625366	+	LOC_Os01g09410	"CDS:expressed protein";Dir=sense
chr01	GPM	gene	4630926	4632675	+	LOC_Os01g09430	"CDS:expressed protein";Dir=sense
chr01	GPM	gene	4645863	4646914	+	LOC_Os01g09450	"CDS:OsIAA2 - Auxin-responsive Aux/IAA gene family member, expressed";Dir=sense
chr01	GPM	gene	4645863	4646836	+	LOC_Os01g09450	"CDS:OsIAA2 - Auxin-responsive Aux/IAA gene family member, expressed";Dir=sense
chr01	GPM	gene	4648756	4651234	-	LOC_Os01g09460	"CDS:hexokinase, putative, expressed";Dir=sense
chr01	GPM	gene	4655133	4656856	+	LOC_Os01g09470	"CDS:IQ calmodulin-binding motif family protein, expressed";Dir=sense
chr01	GPM	gene	4665744	4666955	-	LOC_Os01g09480	"CDS:hypothetical protein";Dir=sense
chr01	GPM	gene	4671995	4672954	-	LOC_Os01g09500	"CDS:expressed protein";Dir=sense
chr01	GPM	gene	4674626	4676126	+	LOC_Os01g09510	"CDS:60S acidic ribosomal protein, putative, expressed";Dir=sense
chr01	GPM	gene	4675215	4676126	+	LOC_Os01g09510	"CDS:60S acidic ribosomal protein, putative, expressed";Dir=sense
chr01	GPM	gene	4681523	4682754	-	LOC_Os01g09540	"CDS:HAD superfamily phosphatase, putative, expressed";Dir=sense
chr01	GPM	gene	4689545	4695277	-	LOC_Os01g09550	"CDS:no apical meristem protein, putative, expressed";Dir=sense
chr01	GPM	gene	4689545	4693869	-	LOC_Os01g09550	"CDS:no apical meristem protein, putative, expressed";Dir=sense
chr01	GPM	gene	4689545	4695002	-	LOC_Os01g09550	"CDS:no apical meristem protein, putative, expressed";Dir=sense
chr01	GPM	gene	4692398	4693869	-	LOC_Os01g09550	"CDS:no apical meristem protein, putative, expressed";Dir=sense
chr01	GPM	gene	4701216	4706427	+	LOC_Os01g09560	"CDS:mitochondrial-processing peptidase subunit alpha, mitochondrial precursor, putative, expressed";Dir=sense
chr01	GPM	gene	4715682	4719010	+	LOC_Os01g09570	"CDS:6-phosphofructokinase, putative, expressed";Dir=sense
chr01	GPM	gene	4720222	4723530	-	LOC_Os01g09580	"CDS:CAMK_CAMK_like_Aur_like.1 - CAMK includes calcium/calmodulin depedent protein kinases, expressed";Dir=sense
chr01	GPM	gene	4720222	4723208	-	LOC_Os01g09580	"CDS:CAMK_CAMK_like_Aur_like.1 - CAMK includes calcium/calmodulin depedent protein kinases, expressed";Dir=sense
chr01	GPM	gene	4728037	4729004	-	LOC_Os01g09590	"CDS:myb-like DNA-binding domain containing protein, putative, expressed";Dir=sense
chr01	GPM	gene	4738807	4738998	+	LOC_Os04g16726	"CDS:expressed protein";Dir=indeterminate
chr01	GPM	gene	4738807	4738998	+	LOC_Os10g21388	"CDS:expressed protein";Dir=indeterminate
chr01	GPM	gene	4739411	4739670	+	LOC_Os12g34550	"CDS:ribosomal protein S15 containing protein, expressed";Dir=indeterminate
chr01	GPM	gene	4739419	4739691	+	LOC_Os04g16728	"CDS:chloroplast 30S ribosomal protein S15, putative, expressed";Dir=indeterminate
chr01	GPM	gene	4739830	4741011	+	LOC_Os04g16732	"CDS:NADPH-dependent oxidoreductase, putative, expressed";Dir=indeterminate
chr01	GPM	gene	4739830	4741011	+	LOC_Os10g21394	"CDS:NADPH-dependent oxidoreductase, putative, expressed";Dir=indeterminate
chr01	GPM	gene	4741013	4743091	-	LOC_Os10g21396	"CDS:NADPH-dependent oxidoreductase, putative, expressed";Dir=antisense
chr01	GPM	gene	4763157	4763593	+	LOC_Os06g25130	"CDS:expressed protein";Dir=indeterminate
chr01	GPM	gene	4778406	4779566	-	LOC_Os01g09620	"CDS:zinc finger/CCCH transcription factor, putative, expressed";Dir=indeterminate
chr01	GPM	gene	4778406	4779566	-	LOC_Os01g09620	"CDS:zinc finger/CCCH transcription factor, putative, expressed";Dir=indeterminate
chr01	GPM	gene	4799248	4800545	-	LOC_Os03g02130	"CDS:hypothetical protein";Dir=indeterminate
chr01	GPM	gene	4799866	4806552	-	LOC_Os02g43990	"CDS:expressed protein";Dir=sense
chr01	GPM	gene	4807912	4809460	-	LOC_Os01g09640	"CDS:Myb transcription factor, putative, expressed";Dir=sense
chr01	GPM	gene	4812320	4812833	+	LOC_Os01g09650	"CDS:expressed protein";Dir=indeterminate
chr01	GPM	gene	4815340	4816220	-	LOC_Os01g09660	"CDS:expressed protein";Dir=sense
chr01	GPM	gene	4817134	4817615	+	LOC_Os01g09665	"CDS:expressed protein";Dir=indeterminate
chr01	GPM	gene	4818666	4821188	-	LOC_Os01g09670	"CDS:pollen-specific protein SF21, putative, expressed";Dir=sense
chr01	GPM	gene	4826770	4829140	+	LOC_Os01g09690	"CDS:hypothetical protein";Dir=sense
chr01	GPM	gene	4838040	4841301	-	LOC_Os01g09700	"CDS:aminotransferase, classes I and II, domain containing protein, expressed";Dir=sense
chr01	GPM	gene	4845625	4847950	+	LOC_Os01g09710	"CDS:expressed protein";Dir=sense
chr01	GPM	gene	4850171	4850815	+	LOC_Os01g09720	"CDS:dof zinc finger domain containing protein, putative, expressed";Dir=indeterminate
chr01	GPM	gene	4851991	4853163	+	LOC_Os01g09730	"CDS:expressed protein";Dir=sense
chr01	GPM	gene	4851991	4853163	+	LOC_Os01g09730	"CDS:expressed protein";Dir=sense
chr01	GPM	gene	4853742	4855608	-	LOC_Os01g09740	"CDS:F-box/LRR-repeat protein, putative, expressed";Dir=sense
chr01	GPM	gene	4857685	4861181	-	LOC_Os01g09750	"CDS:RNA methyltransferase protein, putative, expressed";Dir=sense
chr01	GPM	gene	4857685	4861181	-	LOC_Os01g09750	"CDS:RNA methyltransferase protein, putative, expressed";Dir=sense
chr01	GPM	gene	4865642	4872479	+	LOC_Os01g09760	"CDS:DIRP family protein, putative, expressed";Dir=sense
chr01	GPM	gene	4873242	4876341	-	LOC_Os01g09770	"CDS:expressed protein";Dir=sense
chr01	GPM	gene	4889050	4891296	-	LOC_Os01g09790	"CDS:IQ calmodulin-binding motif domain containing protein, expressed";Dir=sense
chr01	GPM	gene	4896537	4900777	-	LOC_Os01g09800	"CDS:BTBA1 - Bric-a-Brac,Tramtrack, Broad Complex BTB domain with Ankyrin repeat region, expressed";Dir=sense
chr01	GPM	gene	4909064	4910565	-	LOC_Os01g09810	"CDS:uncharacterized UPF0114 domain containing protein, expressed";Dir=sense
chr01	GPM	gene	4921558	4921935	+	LOC_Os01g09830	"CDS:OsGrx_A2 - glutaredoxin subgroup III, expressed";Dir=indeterminate
chr01	GPM	gene	4938603	4940224	+	LOC_Os01g09850	"CDS:ZOS1-04 - C2H2 zinc finger protein, expressed";Dir=sense
chr01	GPM	gene	4938603	4940224	+	LOC_Os01g09850	"CDS:ZOS1-04 - C2H2 zinc finger protein, expressed";Dir=sense
chr01	GPM	gene	4938603	4940224	+	LOC_Os01g09850	"CDS:ZOS1-04 - C2H2 zinc finger protein, expressed";Dir=sense
chr01	GPM	gene	4967904	4968362	-	LOC_Os01g09870	"CDS:expressed protein";Dir=indeterminate
chr01	GPM	gene	4971759	4972625	-	LOC_Os01g09880	"CDS:harpin-induced protein 1 domain containing protein, expressed";Dir=indeterminate
chr01	GPM	gene	4978537	4980499	-	LOC_Os01g09890	"CDS:translation initiation factor SUI1, putative, expressed";Dir=sense
chr01	GPM	gene	4988630	4990092	+	LOC_Os01g09900	"CDS:helix-loop-helix DNA-binding domain containing protein, expressed";Dir=sense
chr01	GPM	gene	5003034	5006964	+	LOC_Os01g09930	"CDS:helix-loop-helix DNA-binding domain containing protein, expressed";Dir=sense
chr01	GPM	gene	5009777	5010364	+	LOC_Os01g09940	"CDS:expressed protein";Dir=sense
chr01	GPM	gene	5012177	5013324	-	LOC_Os01g09950	"CDS:expressed protein";Dir=sense
chr01	GPM	gene	5031619	5032105	+	LOC_Os01g09970	"CDS:expressed protein";Dir=sense
chr01	GPM	gene	5038012	5039246	+	LOC_Os01g09980	"CDS:expressed protein";Dir=sense
chr01	GPM	gene	5047020	5048728	+	LOC_Os01g09990	"CDS:helix-loop-helix DNA-binding domain containing protein, expressed";Dir=sense
chr01	GPM	gene	5047020	5048728	+	LOC_Os01g09990	"CDS:helix-loop-helix DNA-binding domain containing protein, expressed";Dir=sense
chr01	GPM	gene	5055382	5058177	-	LOC_Os01g10000	"CDS:expressed protein";Dir=sense
chr01	GPM	gene	5060888	5061487	-	LOC_Os01g10010	"CDS:prenylated rab acceptor, putative, expressed";Dir=indeterminate
chr01	GPM	gene	5060888	5061487	-	LOC_Os01g10010	"CDS:prenylated rab acceptor, putative, expressed";Dir=indeterminate
chr01	GPM	gene	5063497	5064936	+	LOC_Os01g10020	"CDS:ectonucleotide pyrophosphatase/phosphodiesterase family member 1, putative, expressed";Dir=indeterminate
chr01	GPM	gene	5073867	5074178	+	LOC_Os01g10030	"CDS:expressed protein";Dir=indeterminate
chr01	GPM	gene	5081690	5089095	+	LOC_Os01g10040	"CDS:cytochrome P450, putative, expressed";Dir=sense
chr01	GPM	gene	5083316	5089095	+	LOC_Os01g10040	"CDS:cytochrome P450, putative, expressed";Dir=sense
chr01	GPM	gene	5092642	5096066	-	LOC_Os01g10050	"CDS:DEAD-box ATP-dependent RNA helicase, putative, expressed";Dir=sense
chr01	GPM	gene	5092642	5096066	-	LOC_Os01g10050	"CDS:DEAD-box ATP-dependent RNA helicase, putative, expressed";Dir=sense
chr01	GPM	gene	5096941	5098183	+	LOC_Os01g10060	"CDS:expressed protein";Dir=sense
chr01	GPM	gene	5132002	5132698	+	LOC_Os01g10070	"CDS:expressed protein";Dir=sense
chr01	GPM	gene	5133680	5135876	+	LOC_Os01g10080	"CDS:expressed protein";Dir=sense
chr01	GPM	gene	5136533	5138242	-	LOC_Os01g10090	"CDS:pentatricopeptide, putative, expressed";Dir=indeterminate
chr01	GPM	gene	5139262	5141442	-	LOC_Os01g10100	"CDS:expressed protein";Dir=sense
chr01	GPM	gene	5140255	5141442	-	LOC_Os01g10100	"CDS:expressed protein";Dir=sense
chr01	GPM	gene	5146227	5150623	-	LOC_Os01g10110	"CDS:cytokinin dehydrogenase precursor, putative, expressed";Dir=sense
chr01	GPM	gene	5160773	5165431	-	LOC_Os01g10130	"CDS:RNA-dependent RNA polymerase, putative, expressed";Dir=sense
chr01	GPM	gene	5180713	5188328	-	LOC_Os01g10140	"CDS:RNA-dependent RNA polymerase, putative, expressed";Dir=sense
chr01	GPM	gene	5180713	5190215	-	LOC_Os01g10140	"CDS:RNA-dependent RNA polymerase, putative, expressed";Dir=sense
chr01	GPM	gene	5203311	5209262	-	LOC_Os01g10150	"CDS:CK1_CaseinKinase_1a.1 - CK1 includes the casein kinase 1 kinases, expressed";Dir=sense
chr01	GPM	gene	5203753	5209262	-	LOC_Os01g10150	"CDS:CK1_CaseinKinase_1a.1 - CK1 includes the casein kinase 1 kinases, expressed";Dir=sense
chr01	GPM	gene	5219510	5220223	-	LOC_Os01g10180	"CDS:avr9/Cf-9 rapidly elicited protein 146, putative, expressed";Dir=indeterminate
chr01	GPM	gene	5228291	5228857	-	LOC_Os01g10195	"CDS:expressed protein";Dir=indeterminate
chr01	GPM	gene	5235215	5235705	+	LOC_Os01g10200	"CDS:hypothetical protein";Dir=sense
chr01	GPM	gene	5238936	5239586	+	LOC_Os01g10210	"CDS:lachrymatory factor synthase, putative, expressed";Dir=indeterminate
chr01	GPM	gene	5249451	5250029	+	LOC_Os01g10230	"CDS:lachrymatory factor synthase, putative, expressed";Dir=indeterminate
chr01	GPM	gene	5253405	5255770	-	LOC_Os01g10250	"CDS:hydrolase, alpha/beta fold family domain containing protein, expressed";Dir=sense
chr01	GPM	gene	5253405	5257676	-	LOC_Os01g10250	"CDS:hydrolase, alpha/beta fold family domain containing protein, expressed";Dir=sense
chr01	GPM	gene	5254581	5257676	-	LOC_Os01g10250	"CDS:hydrolase, alpha/beta fold family domain containing protein, expressed";Dir=sense
chr01	GPM	gene	5265547	5266161	-	LOC_Os01g10260	"CDS:expressed protein";Dir=indeterminate
chr01	GPM	gene	5268068	5268784	-	LOC_Os01g10270	"CDS:expressed protein";Dir=indeterminate
chr01	GPM	gene	5270398	5276605	+	LOC_Os01g10280	"CDS:phosphoribosylaminoimidazole carboxylase, chloroplast precursor, putative, expressed";Dir=sense
chr01	GPM	gene	5270398	5275306	+	LOC_Os01g10280	"CDS:phosphoribosylaminoimidazole carboxylase, chloroplast precursor, putative, expressed";Dir=sense
chr01	GPM	gene	5270398	5276605	+	LOC_Os01g10280	"CDS:phosphoribosylaminoimidazole carboxylase, chloroplast precursor, putative, expressed";Dir=sense
chr01	GPM	gene	5270398	5275306	+	LOC_Os01g10280	"CDS:phosphoribosylaminoimidazole carboxylase, chloroplast precursor, putative, expressed";Dir=sense
chr01	GPM	gene	5278249	5280838	-	LOC_Os01g10290	"CDS:autophagy-related protein 3, putative, expressed";Dir=sense
chr01	GPM	gene	5278249	5280838	-	LOC_Os01g10290	"CDS:autophagy-related protein 3, putative, expressed";Dir=sense
chr01	GPM	gene	5281436	5282094	+	LOC_Os01g10300	"CDS:expressed protein";Dir=sense
chr01	GPM	gene	5288284	5288796	+	LOC_Os01g10310	"CDS:expressed protein";Dir=indeterminate
chr01	GPM	gene	5290794	5294598	-	LOC_Os01g10320	"CDS:class III HD-Zip protein 8, putative, expressed";Dir=sense
chr01	GPM	gene	5299856	5306596	-	LOC_Os01g10340	"CDS:expressed protein";Dir=sense
chr01	GPM	gene	5306938	5309854	+	LOC_Os01g10350	"CDS:MPPN domain containing protein, expressed";Dir=sense
chr01	GPM	gene	5318939	5319622	-	LOC_Os01g10370	"CDS:AP2 domain containing protein, expressed";Dir=indeterminate
chr01	GPM	gene	5341683	5342511	+	LOC_Os01g10400	"CDS:expressed protein";Dir=sense
chr01	GPM	gene	5342256	5342573	+	LOC_Os01g10400	"CDS:expressed protein";Dir=indeterminate
chr01	GPM	gene	5353680	5354417	-	LOC_Os01g10420	"CDS:expressed protein";Dir=indeterminate
chr01	GPM	gene	5356447	5361120	+	LOC_Os01g10430	"CDS:protein kinase family protein, putative, expressed";Dir=sense
chr01	GPM	gene	5357019	5361120	+	LOC_Os01g10430	"CDS:protein kinase family protein, putative, expressed";Dir=sense
chr01	GPM	gene	5370891	5372508	+	LOC_Os01g10440	"CDS:xylosyltransferase, putative, expressed";Dir=sense
chr01	GPM	gene	5374022	5376225	-	LOC_Os01g10450	"CDS:protein kinase domain containing protein, expressed";Dir=sense
chr01	GPM	gene	5374022	5376225	-	LOC_Os01g10450	"CDS:protein kinase domain containing protein, expressed";Dir=sense
chr01	GPM	gene	5399957	5403064	+	LOC_Os01g10460	"CDS:expressed protein";Dir=sense
chr01	GPM	gene	5410400	5410840	-	LOC_Os01g10470	"CDS:RALFL17 - Rapid ALkalinization Factor RALF family protein precursor, expressed";Dir=indeterminate
chr01	GPM	gene	5413087	5413983	-	LOC_Os01g10480	"CDS:plastocyanin-like domain containing protein, putative, expressed";Dir=sense
chr01	GPM	gene	5419341	5420415	-	LOC_Os01g10490	"CDS:keratin, type I cytoskeletal 9, putative, expressed";Dir=sense
chr01	GPM	gene	5429047	5437059	-	LOC_Os01g10504	"CDS:OsMADS3 - MADS-box family gene with MIKCc type-box, expressed";Dir=sense
chr01	GPM	gene	5429084	5437059	-	LOC_Os01g10504	"CDS:OsMADS3 - MADS-box family gene with MIKCc type-box, expressed";Dir=sense
chr01	GPM	gene	5429084	5437059	-	LOC_Os01g10504	"CDS:OsMADS3 - MADS-box family gene with MIKCc type-box, expressed";Dir=sense
chr01	GPM	gene	5449815	5454692	-	LOC_Os01g10520	"CDS:expressed protein";Dir=sense
chr01	GPM	gene	5455312	5470315	+	LOC_Os01g10550	"CDS:DEFL35 - Defensin and Defensin-like DEFL family, expressed";Dir=sense
chr01	GPM	gene	5463713	5465536	-	LOC_Os01g10530	"CDS:expressed protein";Dir=indeterminate
chr01	GPM	gene	5463713	5468554	-	LOC_Os01g10530	"CDS:expressed protein";Dir=sense
chr01	GPM	gene	5463713	5465536	-	LOC_Os01g10530	"CDS:expressed protein";Dir=indeterminate
chr01	GPM	gene	5509908	5511182	+	LOC_Os01g10580	"CDS:B-box zinc finger family protein, putative, expressed";Dir=sense
chr01	GPM	gene	5522676	5525435	+	LOC_Os01g10590	"CDS:osFTL8 FT-Like8 homologous to Flowering Locus T gene; contains Pfam profile PF01161: Phosphatidylethanolamine-binding protein, expressed";Dir=sense
chr01	GPM	gene	5533399	5538976	-	LOC_Os01g10600	"CDS:aquaporin protein, putative, expressed";Dir=sense
chr01	GPM	gene	5539363	5541403	-	LOC_Os01g10610	"CDS:BES1/BZR1 homolog protein, putative, expressed";Dir=sense
chr01	GPM	gene	5547648	5549589	-	LOC_Os01g10630	"CDS:expressed protein";Dir=sense
chr01	GPM	gene	5547648	5549589	-	LOC_Os01g10630	"CDS:expressed protein";Dir=sense
chr01	GPM	gene	5555768	5556094	+	LOC_Os01g10640	"CDS:expressed protein";Dir=indeterminate
chr01	GPM	gene	5559955	5560413	+	LOC_Os01g10650	"CDS:hypothetical protein";Dir=sense
chr01	GPM	gene	5561088	5561235	+	LOC_Os10g19970	"CDS:expressed protein";Dir=indeterminate
chr01	GPM	gene	5563731	5564057	-	LOC_Os01g10660	"CDS:expressed protein";Dir=indeterminate
chr01	GPM	gene	5565378	5565689	-	LOC_Os01g10670	"CDS:expressed protein";Dir=indeterminate
chr01	GPM	gene	5569968	5571530	-	LOC_Os01g10680	"CDS:GIL1, putative, expressed";Dir=indeterminate
chr01	GPM	gene	5569968	5571530	-	LOC_Os01g10680	"CDS:GIL1, putative, expressed";Dir=indeterminate
chr01	GPM	gene	5589511	5594122	-	LOC_Os01g10690	"CDS:POLD3 - Putative DNA polymerase delta complex subunit, expressed";Dir=sense
chr01	GPM	gene	5597674	5600103	+	LOC_Os01g10700	"CDS:D-mannose binding lectin family protein, expressed";Dir=sense
chr01	GPM	gene	5602131	5604668	+	LOC_Os01g10710	"CDS:receptor-like protein kinase, putative, expressed";Dir=indeterminate
chr01	GPM	gene	5616554	5616964	-	LOC_Os01g10740	"CDS:expressed protein";Dir=indeterminate
chr01	GPM	gene	5623972	5624304	-	LOC_Os01g10760	"CDS:expressed protein";Dir=indeterminate
chr01	GPM	gene	5650652	5650756	-	LOC_Os10g27210	"CDS:hypothetical protein";Dir=indeterminate
chr01	GPM	gene	5650652	5650756	-	LOC_Os10g27070	"CDS:hypothetical protein";Dir=indeterminate
chr01	GPM	gene	5651388	5651804	-	LOC_Os01g10780	"CDS:expressed protein";Dir=indeterminate
chr01	GPM	gene	5652075	5655691	+	LOC_Os01g10790	"CDS:WD domain, G-beta repeat domain containing protein, expressed";Dir=sense
chr01	GPM	gene	5656224	5659472	-	LOC_Os01g10800	"CDS:pentatricopeptide, putative, expressed";Dir=indeterminate
chr01	GPM	gene	5659849	5660764	+	LOC_Os01g10810	"CDS:rho termination factor, N-terminal domain containing protein, expressed";Dir=sense
chr01	GPM	gene	5661827	5663594	+	LOC_Os01g10820	"CDS:ribosomal protein L5, putative, expressed";Dir=sense
chr01	GPM	gene	5664883	5665626	+	LOC_Os01g10830	"CDS:carnitine racemase like protein, putative, expressed";Dir=indeterminate
chr01	GPM	gene	5666314	5669872	-	LOC_Os01g10840	"CDS:CGMC_GSK.2 - CGMC includes CDA, MAPK, GSK3, and CLKC kinases, expressed";Dir=sense
chr01	GPM	gene	5681058	5682186	+	LOC_Os01g10850	"CDS:peroxidase precursor, putative, expressed";Dir=sense
chr01	GPM	gene	5686712	5689192	-	LOC_Os01g10860	"CDS:expressed protein";Dir=sense
chr01	GPM	gene	5691191	5692726	+	LOC_Os01g10870	"CDS:CAMK_KIN1/SNF1/Nim1_like.7 - CAMK includes calcium/calmodulin depedent protein kinases, expressed";Dir=indeterminate
chr01	GPM	gene	5696459	5696754	+	LOC_Os01g10880	"CDS:expressed protein";Dir=sense
chr01	GPM	gene	5698212	5699597	-	LOC_Os01g10890	"CDS:CAMK_KIN1/SNF1/Nim1_like.8 - CAMK includes calcium/calmodulin depedent protein kinases, expressed";Dir=indeterminate
chr01	GPM	gene	5703450	5707099	-	LOC_Os01g10900	"CDS:MRH1, putative, expressed";Dir=sense
chr01	GPM	gene	5703450	5707099	-	LOC_Os01g10900	"CDS:MRH1, putative, expressed";Dir=sense
chr01	GPM	gene	5708354	5711849	-	LOC_Os01g10920	"CDS:peptide-N4-asparagine amidase A, putative, expressed";Dir=sense
chr01	GPM	gene	5712491	5714362	-	LOC_Os01g10930	"CDS:peptide-N4-asparagine amidase A, putative, expressed";Dir=indeterminate
chr01	GPM	gene	5717180	5717673	-	LOC_Os01g10940	"CDS:S-adenosylmethionine synthetase 2, putative, expressed";Dir=indeterminate
chr01	GPM	gene	5721444	5723186	-	LOC_Os01g10950	"CDS:peptide-N4-asparagine amidase A, putative, expressed";Dir=indeterminate
chr01	GPM	gene	5725300	5727138	-	LOC_Os01g10960	"CDS:peptide-N4-asparagine amidase A, putative, expressed";Dir=indeterminate
chr01	GPM	gene	5728277	5732523	+	LOC_Os01g10970	"CDS:auxin-induced protein 5NG4, putative, expressed";Dir=sense
chr01	GPM	gene	5769507	5769792	+	LOC_Os01g26960	"CDS:conserved hypothetical protein";Dir=indeterminate
chr01	GPM	gene	5771069	5772513	+	LOC_Os01g10980	"CDS:auxin-induced protein 5NG4, putative, expressed";Dir=sense
chr01	GPM	gene	5776741	5778313	+	LOC_Os01g10990	"CDS:integral membrane protein DUF6 containing protein, expressed";Dir=sense
chr01	GPM	gene	5782148	5782297	+	LOC_Os11g40230	"CDS:expressed protein";Dir=indeterminate
chr01	GPM	gene	5796053	5797903	-	LOC_Os01g11010	"CDS:peptide-N4-asparagine amidase A, putative, expressed";Dir=indeterminate
chr01	GPM	gene	5804324	5804888	+	LOC_Os01g11020	"CDS:expressed protein";Dir=indeterminate
chr01	GPM	gene	5811260	5818184	+	LOC_Os01g11040	"CDS:SCAR-like protein 2, putative, expressed";Dir=sense
chr01	GPM	gene	5820042	5829599	+	LOC_Os01g11054	"CDS:phosphoenolpyruvate carboxylase, putative, expressed";Dir=sense
chr01	GPM	gene	5827655	5829599	+	LOC_Os01g11054	"CDS:phosphoenolpyruvate carboxylase, putative, expressed";Dir=sense
chr01	GPM	gene	5827655	5829599	+	LOC_Os01g11054	"CDS:phosphoenolpyruvate carboxylase, putative, expressed";Dir=sense
chr01	GPM	gene	5827655	5829599	+	LOC_Os01g11054	"CDS:phosphoenolpyruvate carboxylase, putative, expressed";Dir=sense
chr01	GPM	gene	5831982	5836752	+	LOC_Os01g11070	"CDS:Alg9-like mannosyltransferase protein, putative, expressed";Dir=sense
chr01	GPM	gene	5838454	5839503	+	LOC_Os01g11080	"CDS:transposable element protein, putative, containing Pfam profile: PF03732, Retrotrans_gag, expressed";Dir=indeterminate
chr01	GPM	gene	5842185	5852540	+	LOC_Os01g11110	"CDS:14-3-3 protein, putative, expressed";Dir=sense
chr01	GPM	gene	5844623	5844665	-	LOC_Os08g30660	"CDS:NB-ARC domain containing protein, expressed";Dir=indeterminate
chr01	GPM	gene	5854301	5858625	-	LOC_Os01g11120	"CDS:CID11, putative, expressed";Dir=sense
chr01	GPM	gene	5865330	5870425	-	LOC_Os01g11130	"CDS:RNA recognition motif containing protein, putative, expressed";Dir=sense
chr01	GPM	gene	5892639	5896000	-	LOC_Os01g11150	"CDS:gibberellin 2-beta-dioxygenase, putative, expressed";Dir=sense
chr01	GPM	gene	5907867	5908020	+	LOC_Os10g01740	"CDS:hypothetical protein";Dir=indeterminate
chr01	GPM	gene	5909679	5911625	-	LOC_Os01g11160	"CDS:amino acid permease family protein, putative, expressed";Dir=sense
chr01	GPM	gene	5916727	5918085	+	LOC_Os01g11170	"CDS:expressed protein";Dir=sense
chr01	GPM	gene	5921033	5921697	+	LOC_Os01g11190	"CDS:expressed protein";Dir=sense
chr01	GPM	gene	5921666	5922077	-	LOC_Os07g35979	"CDS:expressed protein";Dir=indeterminate
chr01	GPM	gene	5926265	5928707	-	LOC_Os01g11200	"CDS:transforming protein myb, putative, expressed";Dir=sense
chr01	GPM	gene	5929405	5930613	+	LOC_Os01g11210	"CDS:expressed protein";Dir=sense
chr01	GPM	gene	5930890	5933013	-	LOC_Os01g11220	"CDS:hydrolase, acting on carbon-nitrogen, putative, expressed";Dir=sense
chr01	GPM	gene	5933981	5934800	-	LOC_Os01g11230	"CDS:SOUL heme-binding protein, putative, expressed";Dir=sense
chr01	GPM	gene	5933989	5934800	-	LOC_Os01g11230	"CDS:SOUL heme-binding protein, putative, expressed";Dir=sense
chr01	GPM	gene	5937071	5937574	-	LOC_Os01g11240	"CDS:DUF538 domain containing protein, putative, expressed";Dir=indeterminate
chr01	GPM	gene	5943619	5947555	-	LOC_Os01g11250	"CDS:potassium channel KAT1, putative, expressed";Dir=sense
chr01	GPM	gene	5952065	5954870	+	LOC_Os01g11260	"CDS:phospho-N-acetylmuramoyl-pentapeptide-transferase, putative, expressed";Dir=sense
chr01	GPM	gene	5956843	5958378	-	LOC_Os01g11270	"CDS:cytochrome P450, putative, expressed";Dir=indeterminate
chr01	GPM	gene	5956843	6001466	-	LOC_Os01g11300	"CDS:cytochrome P450, putative, expressed";Dir=indeterminate
chr01	GPM	gene	5963051	5964610	-	LOC_Os01g11280	"CDS:cytochrome P450, putative, expressed";Dir=indeterminate
chr01	GPM	gene	6014881	6016407	-	LOC_Os01g11340	"CDS:cytochrome P450, putative, expressed";Dir=indeterminate
chr01	GPM	gene	6032609	6033949	-	LOC_Os01g11350	"CDS:bZIP transcription factor domain containing protein, expressed";Dir=sense
chr01	GPM	gene	6046451	6048792	-	LOC_Os01g11360	"CDS:expressed protein";Dir=sense
chr01	GPM	gene	6050388	6062541	+	LOC_Os01g11370	"CDS:ATP-dependent RNA helicase, putative, expressed";Dir=sense
chr01	GPM	gene	6066858	6067265	-	LOC_Os01g11390	"CDS:expressed protein";Dir=indeterminate
chr01	GPM	gene	6069816	6070028	-	LOC_Os01g11400	"CDS:hypothetical protein";Dir=indeterminate
chr01	GPM	gene	6071765	6076428	+	LOC_Os01g11414	"CDS:sodium/calcium exchanger protein, putative, expressed";Dir=sense
chr01	GPM	gene	6074437	6076428	+	LOC_Os01g11414	"CDS:sodium/calcium exchanger protein, putative, expressed";Dir=sense
chr01	GPM	gene	6077273	6078994	-	LOC_Os01g11430	"CDS:expressed protein";Dir=sense
chr01	GPM	gene	6103879	6104433	-	LOC_Os01g11460	"CDS:zinc finger, C3HC4 type domain containing protein, expressed";Dir=indeterminate
chr01	GPM	gene	6109791	6110144	+	LOC_Os01g11470	"CDS:expressed protein";Dir=indeterminate
chr01	GPM	gene	6110741	6111241	-	LOC_Os01g11480	"CDS:zinc finger, C3HC4 type domain containing protein, expressed";Dir=indeterminate
chr01	GPM	gene	6113238	6113933	-	LOC_Os01g11490	"CDS:zinc finger, C3HC4 type domain containing protein, expressed";Dir=indeterminate
chr01	GPM	gene	6116141	6116842	-	LOC_Os01g11500	"CDS:zinc finger, C3HC4 type domain containing protein, expressed";Dir=indeterminate
chr01	GPM	gene	6119562	6121376	+	LOC_Os01g11510	"CDS:OsMADS91 - MADS-box family gene with M-beta type-box, expressed";Dir=indeterminate
chr01	GPM	gene	6126411	6127124	-	LOC_Os01g11520	"CDS:RING-H2 finger protein, putative, expressed";Dir=indeterminate
chr01	GPM	gene	6146263	6147627	-	LOC_Os01g11550	"CDS:TCP family transcription factor, putative, expressed";Dir=indeterminate
chr01	GPM	gene	6164838	6165914	-	LOC_Os01g59370	"CDS:expressed protein";Dir=sense
chr01	GPM	gene	6164838	6165914	-	LOC_Os01g59390	"CDS:expressed protein";Dir=sense
chr01	GPM	gene	6164852	6166747	-	LOC_Os12g07620	"CDS:ligA, putative, expressed";Dir=sense
chr01	GPM	gene	6165913	6167751	+	LOC_Os09g30498	"CDS:expressed protein";Dir=sense
chr01	GPM	gene	6179158	6181223	-	LOC_Os01g11570	"CDS:GDSL-like lipase/acylhydrolase, putative, expressed";Dir=sense
chr01	GPM	gene	6184173	6185562	+	LOC_Os01g11580	"CDS:bromodomain containing protein, expressed";Dir=sense
chr01	GPM	gene	6184569	6185562	+	LOC_Os01g11580	"CDS:bromodomain containing protein, expressed";Dir=sense
chr01	GPM	gene	6190199	6192225	+	LOC_Os01g11590	"CDS:uncharacterized protein HI0077, putative, expressed";Dir=sense
chr01	GPM	gene	6194385	6194760	+	LOC_Os01g11600	"CDS:expressed protein";Dir=sense
chr01	GPM	gene	6202789	6205765	+	LOC_Os01g11620	"CDS:GDSL-like lipase/acylhydrolase, putative, expressed";Dir=sense
chr01	GPM	gene	6202789	6205765	+	LOC_Os01g11620	"CDS:GDSL-like lipase/acylhydrolase, putative, expressed";Dir=sense
chr01	GPM	gene	6212689	6212925	+	LOC_Os01g11640	"CDS:expressed protein";Dir=indeterminate
chr01	GPM	gene	6213875	6215199	+	LOC_Os01g11650	"CDS:GDSL-like lipase/acylhydrolase, putative, expressed";Dir=sense
chr01	GPM	gene	6213875	6218467	+	LOC_Os01g11650	"CDS:GDSL-like lipase/acylhydrolase, putative, expressed";Dir=sense
chr01	GPM	gene	6223703	6227445	+	LOC_Os01g11660	"CDS:GDSL-like lipase/acylhydrolase, putative, expressed";Dir=sense
chr01	GPM	gene	6231263	6232570	+	LOC_Os01g11670	"CDS:OsSCP2 - Putative Serine Carboxypeptidase homologue, expressed";Dir=sense
chr01	GPM	gene	6238842	6239100	-	LOC_Os01g11690	"CDS:expressed protein";Dir=indeterminate
chr01	GPM	gene	6240193	6241289	+	LOC_Os01g11700	"CDS:GDSL-like lipase/acylhydrolase, putative, expressed";Dir=sense
chr01	GPM	gene	6240193	6241588	+	LOC_Os01g11700	"CDS:GDSL-like lipase/acylhydrolase, putative, expressed";Dir=sense
chr01	GPM	gene	6247177	6248906	-	LOC_Os01g11704	"CDS:hypothetical protein";Dir=sense
chr01	GPM	gene	6254774	6257400	+	LOC_Os01g11710	"CDS:GDSL-like lipase/acylhydrolase, putative, expressed";Dir=sense
chr01	GPM	gene	6288983	6294319	-	LOC_Os01g11720	"CDS:transposable element protein, putative, containing Pfam profile: PF03004, Transposase_24, expressed";Dir=sense
chr01	GPM	gene	6301759	6304881	+	LOC_Os01g11730	"CDS:GDSL-like lipase/acylhydrolase, putative, expressed";Dir=sense
chr01	GPM	gene	6314480	6318793	+	LOC_Os01g11740	"CDS:GDSL-like lipase/acylhydrolase, putative, expressed";Dir=sense
chr01	GPM	gene	6322298	6324229	+	LOC_Os01g11750	"CDS:GDSL-like lipase/acylhydrolase, putative, expressed";Dir=sense
chr01	GPM	gene	6325834	6327828	+	LOC_Os01g11760	"CDS:GDSL-like lipase/acylhydrolase, putative, expressed";Dir=sense
chr01	GPM	gene	6328319	6328686	+	LOC_Os05g03870	"CDS:expressed protein";Dir=indeterminate
chr01	GPM	gene	6328809	6329288	-	LOC_Os01g11770	"CDS:expressed protein";Dir=indeterminate
chr01	GPM	gene	6330190	6330840	+	LOC_Os01g11780	"CDS:expressed protein";Dir=indeterminate
chr01	GPM	gene	6338092	6342718	+	LOC_Os01g11790	"CDS:GDSL-like lipase/acylhydrolase, putative, expressed";Dir=sense
chr01	GPM	gene	6348881	6352192	-	LOC_Os01g11810	"CDS:powdery mildew resistant protein 5, putative, expressed";Dir=sense
chr01	GPM	gene	6348881	6351756	-	LOC_Os01g11810	"CDS:powdery mildew resistant protein 5, putative, expressed";Dir=sense
chr01	GPM	gene	6355370	6356298	+	LOC_Os01g11820	"CDS:expressed protein";Dir=sense
chr01	GPM	gene	6357031	6358175	-	LOC_Os01g11830	"CDS:oryzain alpha chain precursor, putative, expressed";Dir=sense
chr01	GPM	gene	6361771	6362947	+	LOC_Os01g11840	"CDS:xylem cysteine proteinase 2 precursor, putative, expressed";Dir=sense
chr01	GPM	gene	6363874	6365997	-	LOC_Os01g11850	"CDS:expressed protein";Dir=sense
chr01	GPM	gene	6373768	6380564	+	LOC_Os01g11860	"CDS:DJ-1 family protein, putative, expressed";Dir=sense
chr01	GPM	gene	6377537	6377668	-	LOC_Os12g42820	"CDS:SWITCH1 splice variant S, putative, expressed";Dir=indeterminate
chr01	GPM	gene	6385970	6388830	+	LOC_Os01g11870	"CDS:expressed protein";Dir=sense
chr01	GPM	gene	6393466	6396345	+	LOC_Os01g11880	"CDS:DJ-1 family protein, putative, expressed";Dir=sense
chr01	GPM	gene	6405194	6416339	+	LOC_Os01g11900	"CDS:hhH-GPD superfamily base excision DNA repair protein, expressed";Dir=sense
chr01	GPM	gene	6424577	6425558	+	LOC_Os01g11910	"CDS:basic helix-loop-helix, putative, expressed";Dir=sense
chr01	GPM	gene	6446082	6446367	+	LOC_Os01g26960	"CDS:conserved hypothetical protein";Dir=indeterminate
chr01	GPM	gene	6455446	6460290	+	LOC_Os01g11940	"CDS:osFTL1 FT-Like1 homologous to Flowering Locus T gene; contains Pfam profile PF01161: Phosphatidylethanolamine-binding protein, expressed";Dir=sense
chr01	GPM	gene	6461988	6465397	-	LOC_Os01g11946	"CDS:ABC transporter, ATP-binding protein, putative, expressed";Dir=sense
chr01	GPM	gene	6461988	6467842	-	LOC_Os01g11946	"CDS:ABC transporter, ATP-binding protein, putative, expressed";Dir=sense
chr01	GPM	gene	6468549	6475400	-	LOC_Os01g11952	"CDS:histone-lysine N-methyltransferase ATX5, putative, expressed";Dir=sense
chr01	GPM	gene	6479426	6481516	-	LOC_Os01g11960	"CDS:histone-lysine N-methyltransferase ATX5, putative, expressed";Dir=sense
chr01	GPM	gene	6479426	6481516	-	LOC_Os01g11960	"CDS:histone-lysine N-methyltransferase ATX5, putative, expressed";Dir=sense
chr01	GPM	gene	6484535	6485278	+	LOC_Os01g11970	"CDS:expressed protein";Dir=indeterminate
chr01	GPM	gene	6486357	6488839	+	LOC_Os01g11980	"CDS:SFT2, putative, expressed";Dir=sense
chr01	GPM	gene	6489643	6492548	+	LOC_Os01g11990	"CDS:expressed protein";Dir=sense
chr01	GPM	gene	6495609	6496181	+	LOC_Os01g12000	"CDS:expressed protein";Dir=indeterminate
chr01	GPM	gene	6498479	6498721	-	LOC_Os01g12010	"CDS:hypothetical protein";Dir=indeterminate
chr01	GPM	gene	6501902	6502388	+	LOC_Os01g12020	"CDS:LTPL18 - Protease inhibitor/seed storage/LTP family protein precursor, expressed";Dir=sense
chr01	GPM	gene	6502837	6505327	-	LOC_Os01g12030	"CDS:endoglucanase precursor, putative, expressed";Dir=sense
chr01	GPM	gene	6513971	6515133	+	LOC_Os01g57180	"CDS:hypothetical protein";Dir=sense
chr01	GPM	gene	6513971	6515133	+	LOC_Os03g61460	"CDS:hypothetical protein";Dir=sense
chr01	GPM	gene	6514260	6515133	+	LOC_Os11g06250	"CDS:hypothetical protein";Dir=sense
chr01	GPM	gene	6519799	6520245	-	LOC_Os01g12060	"CDS:expressed protein";Dir=indeterminate
chr01	GPM	gene	6525897	6528945	-	LOC_Os01g12070	"CDS:endoglucanase precursor, putative, expressed";Dir=sense
chr01	GPM	gene	6533312	6537111	-	LOC_Os01g12080	"CDS:plant-specific domain TIGR01589 family protein, putative, expressed";Dir=sense
chr01	GPM	gene	6533809	6537111	-	LOC_Os01g12080	"CDS:plant-specific domain TIGR01589 family protein, putative, expressed";Dir=sense
chr01	GPM	gene	6544733	6547802	+	LOC_Os01g12090	"CDS:ribosomal protein S6 family protein, putative, expressed";Dir=sense
chr01	GPM	gene	6548258	6548761	+	LOC_Os01g12100	"CDS:expressed protein";Dir=antisense
chr01	GPM	gene	6552323	6552927	-	LOC_Os01g12110	"CDS:expressed protein";Dir=sense
chr01	GPM	gene	6552323	6552927	-	LOC_Os01g12110	"CDS:expressed protein";Dir=sense
chr01	GPM	gene	6567502	6568096	-	LOC_Os01g12120	"CDS:expressed protein";Dir=indeterminate
chr01	GPM	gene	6573187	6574714	-	LOC_Os01g12130	"CDS:nodulin MtN3 family protein, putative, expressed";Dir=sense
chr01	GPM	gene	6576099	6576464	+	LOC_Os01g12140	"CDS:expressed protein";Dir=indeterminate
chr01	GPM	gene	6577420	6579512	-	LOC_Os01g12150	"CDS:expressed protein";Dir=indeterminate
chr01	GPM	gene	6585696	6590595	-	LOC_Os01g12160	"CDS:OsGH3.3 - Probable indole-3-acetic acid-amido synthetase, expressed";Dir=sense
chr01	GPM	gene	6588891	6590595	-	LOC_Os01g12160	"CDS:OsGH3.3 - Probable indole-3-acetic acid-amido synthetase, expressed";Dir=sense
chr01	GPM	gene	6603724	6605836	-	LOC_Os01g12180	"CDS:expressed protein";Dir=sense
chr01	GPM	gene	6610540	6610779	+	LOC_Os01g12190	"CDS:expressed protein";Dir=indeterminate
chr01	GPM	gene	6614122	6616062	+	LOC_Os01g12200	"CDS:expressed protein";Dir=sense
chr01	GPM	gene	6620145	6623228	+	LOC_Os01g12210	"CDS:aluminum-activated malate transporter, putative, expressed";Dir=sense
chr01	GPM	gene	6624445	6626359	+	LOC_Os01g12220	"CDS:uncharacterized protein family UPF0016 domain containing protein, expressed";Dir=sense
chr01	GPM	gene	6628753	6631346	-	LOC_Os01g12230	"CDS:peptidase C45, acyl-coenzyme A/6-aminopenicillanic acid acyl-transferase, putative, expressed";Dir=sense
chr01	GPM	gene	6651411	6655695	+	LOC_Os01g12240	"CDS:hypothetical protein";Dir=sense
chr01	GPM	gene	6656302	6658580	-	LOC_Os01g12250	"CDS:expressed protein";Dir=sense
chr01	GPM	gene	6661894	6665166	-	LOC_Os01g12260	"CDS:vacuolar ATP synthase subunit E, putative, expressed";Dir=sense
chr01	GPM	gene	6666325	6666588	-	LOC_Os01g12270	"CDS:expressed protein";Dir=indeterminate
chr01	GPM	gene	6668016	6672729	-	LOC_Os01g12280	"CDS:hAT dimerisation domain-containing protein, putative, expressed";Dir=sense
chr01	GPM	gene	6673912	6679480	+	LOC_Os01g12290	"CDS:S-locus lectin protein kinase family protein, putative, expressed";Dir=sense
chr01	GPM	gene	6683972	6684777	-	LOC_Os01g12304	"CDS:esterase, putative, expressed";Dir=sense
chr01	GPM	gene	6687817	6688212	+	LOC_Os01g12310	"CDS:histone deacetylase 19, putative, expressed";Dir=indeterminate
chr01	GPM	gene	6690831	6693172	-	LOC_Os01g12320	"CDS:GDSL-like lipase/acylhydrolase, putative, expressed";Dir=sense
chr01	GPM	gene	6690831	6695968	-	LOC_Os01g12320	"CDS:GDSL-like lipase/acylhydrolase, putative, expressed";Dir=indeterminate
chr01	GPM	gene	6690831	6695913	-	LOC_Os01g12320	"CDS:GDSL-like lipase/acylhydrolase, putative, expressed";Dir=indeterminate
chr01	GPM	gene	6701075	6702123	+	LOC_Os01g12330	"CDS:expressed protein";Dir=indeterminate
chr01	GPM	gene	6703925	6705352	-	LOC_Os01g12381	"CDS:GDSL-like lipase/acylhydrolase, putative, expressed";Dir=sense
chr01	GPM	gene	6706211	6709413	-	LOC_Os01g12390	"CDS:inactive receptor kinase At2g26730 precursor, putative, expressed";Dir=sense
chr01	GPM	gene	6714041	6715560	-	LOC_Os01g12400	"CDS:S-locus lectin protein kinase family protein, putative, expressed";Dir=indeterminate
chr01	GPM	gene	6720999	6723287	-	LOC_Os01g12410	"CDS:receptor-like protein kinase, putative, expressed";Dir=indeterminate
chr01	GPM	gene	6726191	6728632	+	LOC_Os01g12420	"CDS:receptor-like protein kinase, putative, expressed";Dir=indeterminate
chr01	GPM	gene	6727174	6727328	+	LOC_Os05g16320	"CDS:expressed protein";Dir=indeterminate
chr01	GPM	gene	6729958	6732375	-	LOC_Os01g12430	"CDS:receptor-like protein kinase, putative, expressed";Dir=indeterminate
chr01	GPM	gene	6753185	6754333	+	LOC_Os01g12440	"CDS:AP2 domain containing protein, expressed";Dir=indeterminate
chr01	GPM	gene	6769212	6771680	-	LOC_Os01g12460	"CDS:expressed protein";Dir=sense
chr01	GPM	gene	6772167	6773529	+	LOC_Os01g12464	"CDS:CHCH domain containing protein, expressed";Dir=sense
chr01	GPM	gene	6775523	6779291	+	LOC_Os01g12470	"CDS:mitochondrial carrier protein, putative, expressed";Dir=sense
chr01	GPM	gene	6780124	6781766	-	LOC_Os01g12480	"CDS:expressed protein";Dir=sense
chr01	GPM	gene	6795401	6798438	+	LOC_Os01g12490	"CDS:flavin monooxygenase, putative, expressed";Dir=sense
chr01	GPM	gene	6801308	6801730	+	LOC_Os01g12500	"CDS:expressed protein";Dir=indeterminate
chr01	GPM	gene	6813882	6814094	-	LOC_Os01g12510	"CDS:expressed protein";Dir=indeterminate
chr01	GPM	gene	6817903	6819964	-	LOC_Os01g12520	"CDS:mitochondrial carrier protein, putative, expressed";Dir=sense
chr01	GPM	gene	6827527	6832301	+	LOC_Os01g12530	"CDS:smr domain containing protein, expressed";Dir=sense
chr01	GPM	gene	6827527	6834073	+	LOC_Os01g12530	"CDS:smr domain containing protein, expressed";Dir=sense
chr01	GPM	gene	6827527	6833553	+	LOC_Os01g12530	"CDS:smr domain containing protein, expressed";Dir=sense
chr01	GPM	gene	6827527	6833553	+	LOC_Os01g12530	"CDS:smr domain containing protein, expressed";Dir=sense
chr01	GPM	gene	6830778	6834073	+	LOC_Os01g12530	"CDS:smr domain containing protein, expressed";Dir=sense
chr01	GPM	gene	6830778	6834073	+	LOC_Os01g12530	"CDS:smr domain containing protein, expressed";Dir=sense
chr01	GPM	gene	6837023	6838464	+	LOC_Os01g12540	"CDS:GTPase of unknown function domain containing protein, putative, expressed";Dir=sense
chr01	GPM	gene	6837023	6841765	+	LOC_Os01g12540	"CDS:GTPase of unknown function domain containing protein, putative, expressed";Dir=sense
chr01	GPM	gene	6842577	6847267	+	LOC_Os01g12550	"CDS:expressed protein";Dir=sense
chr01	GPM	gene	6848013	6850176	-	LOC_Os01g12560	"CDS:3-methyl-2-oxobutanoate hydroxymethyltransferase, putative, expressed";Dir=sense
chr01	GPM	gene	6851132	6853131	-	LOC_Os01g12570	"CDS:3-methyl-2-oxobutanoate hydroxymethyltransferase, putative, expressed";Dir=sense
chr01	GPM	gene	6860256	6860711	-	LOC_Os01g12580	"CDS:late embryogenesis abundant protein, putative, expressed";Dir=indeterminate
chr01	GPM	gene	6865572	6865961	+	LOC_Os01g12610	"CDS:expressed protein";Dir=indeterminate
chr01	GPM	gene	6881480	6882800	-	LOC_Os01g12640	"CDS:expressed protein";Dir=sense
chr01	GPM	gene	6881480	6882800	-	LOC_Os01g12640	"CDS:expressed protein";Dir=sense
chr01	GPM	gene	6891685	6893764	+	LOC_Os01g12650	"CDS:reticulon domain containing protein, putative, expressed";Dir=sense
chr01	GPM	gene	6895092	6900498	-	LOC_Os01g12660	"CDS:AAA-type ATPase family protein, putative, expressed";Dir=sense
chr01	GPM	gene	6903657	6907542	+	LOC_Os01g12670	"CDS:expressed protein";Dir=sense
chr01	GPM	gene	6903657	6907542	+	LOC_Os01g12670	"CDS:expressed protein";Dir=sense
chr01	GPM	gene	6903657	6907542	+	LOC_Os01g12670	"CDS:expressed protein";Dir=sense
chr01	GPM	gene	6903657	6907542	+	LOC_Os01g12670	"CDS:expressed protein";Dir=sense
chr01	GPM	gene	6914945	6917212	+	LOC_Os01g12680	"CDS:C4-dicarboxylate transporter/malic acid transport protein, expressed";Dir=sense
chr01	GPM	gene	6915147	6917212	+	LOC_Os01g12680	"CDS:C4-dicarboxylate transporter/malic acid transport protein, expressed";Dir=sense
chr01	GPM	gene	6915147	6917212	+	LOC_Os01g12680	"CDS:C4-dicarboxylate transporter/malic acid transport protein, expressed";Dir=sense
chr01	GPM	gene	6915147	6917212	+	LOC_Os01g12680	"CDS:C4-dicarboxylate transporter/malic acid transport protein, expressed";Dir=sense
chr01	GPM	gene	6933536	6934720	+	LOC_Os01g12690	"CDS:plant-specific domain TIGR01568 family protein, expressed";Dir=indeterminate
chr01	GPM	gene	6939598	6942856	+	LOC_Os01g12700	"CDS:MYB family transcription factor, putative";Dir=sense
chr01	GPM	gene	6948829	6954504	+	LOC_Os01g12710	"CDS:oxidoreductase, short chain dehydrogenase/reductase family domain containing protein, expressed";Dir=sense
chr01	GPM	gene	6949777	6954504	+	LOC_Os01g12710	"CDS:oxidoreductase, short chain dehydrogenase/reductase family domain containing protein, expressed";Dir=sense
chr01	GPM	gene	6962794	6967104	+	LOC_Os01g12720	"CDS:protein kinase domain containing protein, expressed";Dir=sense
chr01	GPM	gene	6968534	6971503	+	LOC_Os01g12730	"CDS:ras-related protein, putative, expressed";Dir=sense
chr01	GPM	gene	6968833	6971503	+	LOC_Os01g12730	"CDS:ras-related protein, putative, expressed";Dir=sense
chr01	GPM	gene	6972714	6974992	+	LOC_Os01g12740	"CDS:cytochrome P450, putative, expressed";Dir=sense
chr01	GPM	gene	6977559	6980643	+	LOC_Os01g12750	"CDS:cytochrome P450, putative, expressed";Dir=sense
chr01	GPM	gene	6986022	6989790	+	LOC_Os01g12760	"CDS:cytochrome P450, putative, expressed";Dir=sense
chr01	GPM	gene	7025570	7027643	+	LOC_Os01g12770	"CDS:cytochrome P450, putative, expressed";Dir=sense
chr01	GPM	gene	7030264	7040508	-	LOC_Os01g12780	"CDS:expressed protein";Dir=indeterminate
chr01	GPM	gene	7032265	7033552	-	LOC_Os04g22720	"CDS:expressed protein";Dir=sense
chr01	GPM	gene	7042704	7048469	+	LOC_Os01g12790	"CDS:receptor protein kinase, putative, expressed";Dir=sense
chr01	GPM	gene	7049013	7051973	-	LOC_Os01g12800	"CDS:peroxisomal membrane protein, putative, expressed";Dir=sense
chr01	GPM	gene	7058696	7060052	-	LOC_Os01g12820	"CDS:harpin-induced protein, putative, expressed";Dir=sense
chr01	GPM	gene	7062976	7065721	-	LOC_Os01g12830	"CDS:erythronate-4-phosphate dehydrogenase domain containing protein, expressed";Dir=sense
chr01	GPM	gene	7063902	7065721	-	LOC_Os01g12830	"CDS:erythronate-4-phosphate dehydrogenase domain containing protein, expressed";Dir=sense
chr01	GPM	gene	7068091	7070962	-	LOC_Os01g12840	"CDS:expressed protein";Dir=sense
chr01	GPM	gene	7074628	7074894	-	LOC_Os01g12850	"CDS:hypothetical protein";Dir=indeterminate
chr01	GPM	gene	7080614	7087248	+	LOC_Os01g12860	"CDS:MYB family transcription factor, putative, expressed";Dir=sense
chr01	GPM	gene	7089169	7092346	-	LOC_Os01g12870	"CDS:eukaryotic translation initiation factor 3 subunit E-interacting protein, putative, expressed";Dir=sense
chr01	GPM	gene	7092883	7100520	+	LOC_Os01g12880	"CDS:VHS and GAT domain containing protein, expressed";Dir=sense
chr01	GPM	gene	7122706	7127358	+	LOC_Os01g12890	"CDS:expressed protein";Dir=sense
chr01	GPM	gene	7128523	7129534	-	LOC_Os01g12900	"CDS:ras-related protein, putative, expressed";Dir=sense
chr01	GPM	gene	7128523	7129352	-	LOC_Os01g12900	"CDS:ras-related protein, putative, expressed";Dir=sense
chr01	GPM	gene	7130238	7130834	-	LOC_Os01g12900	"CDS:ras-related protein, putative, expressed";Dir=sense
chr01	GPM	gene	7137247	7139150	+	LOC_Os01g12910	"CDS:thioesterase family protein, putative, expressed";Dir=sense
chr01	GPM	gene	7139635	7140394	+	LOC_Os01g12920	"CDS:thioesterase family protein, putative, expressed";Dir=sense
chr01	GPM	gene	7140881	7147488	-	LOC_Os01g12930	"CDS:U-box domain containing protein, expressed";Dir=sense
chr01	GPM	gene	7149009	7151678	-	LOC_Os01g12940	"CDS:phosphorylase domain containing protein, putative, expressed";Dir=sense
chr01	GPM	gene	7161048	7167479	+	LOC_Os01g12950	"CDS:ubiquitin-conjugating enzyme, putative, expressed";Dir=sense
chr01	GPM	gene	7161048	7167479	+	LOC_Os01g12950	"CDS:ubiquitin-conjugating enzyme, putative, expressed";Dir=sense
chr01	GPM	gene	7161048	7167479	+	LOC_Os01g12950	"CDS:ubiquitin-conjugating enzyme, putative, expressed";Dir=sense
chr01	GPM	gene	7161048	7167479	+	LOC_Os01g12950	"CDS:ubiquitin-conjugating enzyme, putative, expressed";Dir=sense
chr01	GPM	gene	7161048	7167479	+	LOC_Os03g47580	"CDS:ubiquitin-conjugating enzyme, putative, expressed";Dir=sense
chr01	GPM	gene	7182161	7182779	-	LOC_Os01g12990	"CDS:expressed protein";Dir=indeterminate
chr01	GPM	gene	7183650	7191659	-	LOC_Os01g13000	"CDS:ethylene-responsive protein related, putative, expressed";Dir=sense
chr01	GPM	gene	7203046	7203485	-	LOC_Os01g13010	"CDS:expressed protein";Dir=sense
chr01	GPM	gene	7206773	7208009	+	LOC_Os01g13020	"CDS:expressed protein";Dir=sense
chr01	GPM	gene	7212188	7212659	-	LOC_Os01g13024	"CDS:expressed protein";Dir=indeterminate
chr01	GPM	gene	7217092	7220509	+	LOC_Os01g13030	"CDS:OsIAA3 - Auxin-responsive Aux/IAA gene family member, expressed";Dir=sense
chr01	GPM	gene	7217092	7220509	+	LOC_Os01g13030	"CDS:OsIAA3 - Auxin-responsive Aux/IAA gene family member, expressed";Dir=sense
chr01	GPM	gene	7226725	7227309	+	LOC_Os01g13040	"CDS:expressed protein";Dir=indeterminate
chr01	GPM	gene	7230174	7230995	+	LOC_Os01g13050	"CDS:long cell-linked locus protein, putative, expressed";Dir=sense
chr01	GPM	gene	7232715	7238043	+	LOC_Os01g13060	"CDS:CK1_CaseinKinase_1.1 - CK1 includes the casein kinase 1 kinases, expressed";Dir=sense
chr01	GPM	gene	7232715	7238043	+	LOC_Os01g13060	"CDS:CK1_CaseinKinase_1.1 - CK1 includes the casein kinase 1 kinases, expressed";Dir=sense
chr01	GPM	gene	7232715	7238043	+	LOC_Os01g13060	"CDS:CK1_CaseinKinase_1.1 - CK1 includes the casein kinase 1 kinases, expressed";Dir=sense
chr01	GPM	gene	7243262	7245216	+	LOC_Os01g13070	"CDS:expressed protein";Dir=sense
chr01	GPM	gene	7246265	7247417	-	LOC_Os01g13080	"CDS:60S acidic ribosomal protein, putative, expressed";Dir=sense
chr01	GPM	gene	7249676	7252781	+	LOC_Os01g13090	"CDS:nucleic acid binding protein, putative, expressed";Dir=sense
chr01	GPM	gene	7249676	7252781	+	LOC_Os01g13090	"CDS:nucleic acid binding protein, putative, expressed";Dir=sense
chr01	GPM	gene	7249676	7252781	+	LOC_Os01g13090	"CDS:nucleic acid binding protein, putative, expressed";Dir=sense
chr01	GPM	gene	7249676	7252781	+	LOC_Os01g13090	"CDS:nucleic acid binding protein, putative, expressed";Dir=sense
chr01	GPM	gene	7255206	7261083	+	LOC_Os01g13100	"CDS:KH domain containing protein, putative, expressed";Dir=sense
chr01	GPM	gene	7255206	7261083	+	LOC_Os01g13100	"CDS:KH domain containing protein, putative, expressed";Dir=sense
chr01	GPM	gene	7256096	7261083	+	LOC_Os01g13100	"CDS:KH domain containing protein, putative, expressed";Dir=sense
chr01	GPM	gene	7265093	7265931	+	LOC_Os01g13120	"CDS:aquaporin protein, putative, expressed";Dir=sense
chr01	GPM	gene	7269866	7270788	+	LOC_Os01g13130	"CDS:aquaporin protein, putative, expressed";Dir=sense
chr01	GPM	gene	7274919	7276944	-	LOC_Os01g13140	"CDS:WD domain, G-beta repeat domain containing protein, expressed";Dir=sense
chr01	GPM	gene	7293636	7299074	+	LOC_Os01g13150	"CDS:metallo-beta-lactamase family protein, putative, expressed";Dir=sense
chr01	GPM	gene	7301022	7305805	+	LOC_Os01g13160	"CDS:expressed protein";Dir=sense
chr01	GPM	gene	7307873	7312036	+	LOC_Os01g13170	"CDS:ubiquitin-conjugating enzyme E2, putative, expressed";Dir=sense
chr01	GPM	gene	7312812	7313885	-	LOC_Os01g13180	"CDS:expressed protein";Dir=indeterminate
chr01	GPM	gene	7315605	7318784	+	LOC_Os01g13190	"CDS:histidinol dehydrogenase, chloroplast precursor, putative, expressed";Dir=sense
chr01	GPM	gene	7319442	7324514	-	LOC_Os01g13200	"CDS:abscisic acid insensitive 8, putative, expressed";Dir=sense
chr01	GPM	gene	7331080	7332746	-	LOC_Os01g13210	"CDS:salt stress root protein RS1, putative, expressed";Dir=sense
chr01	GPM	gene	7331080	7332746	-	LOC_Os01g13210	"CDS:salt stress root protein RS1, putative, expressed";Dir=sense
chr01	GPM	gene	7336606	7341278	-	LOC_Os01g13229	"CDS:cyclin-A1, putative, expressed";Dir=sense
chr01	GPM	gene	7337344	7377712	-	LOC_Os01g13260	"CDS:cyclin-A1, putative, expressed";Dir=sense
chr01	GPM	gene	7369398	7372059	+	LOC_Os01g13250	"CDS:sarcoma antigen NY-SAR-91, putative, expressed";Dir=sense
chr01	GPM	gene	7369398	7372059	+	LOC_Os12g20310	"CDS:sarcoma antigen NY-SAR-91, putative, expressed";Dir=sense
chr01	GPM	gene	7369398	7371529	+	LOC_Os12g20310	"CDS:sarcoma antigen NY-SAR-91, putative, expressed";Dir=sense
chr01	GPM	gene	7385729	7387996	+	LOC_Os01g13270	"CDS:AGC_PVPK_like_kin82y.4 - ACG kinases include homologs to PKA, PKG and PKC, expressed";Dir=sense
chr01	GPM	gene	7385729	7387996	+	LOC_Os01g13270	"CDS:AGC_PVPK_like_kin82y.4 - ACG kinases include homologs to PKA, PKG and PKC, expressed";Dir=sense
chr01	GPM	gene	7389139	7392580	-	LOC_Os01g13280	"CDS:ubiquitin conjugating enzyme protein, putative, expressed";Dir=sense
chr01	GPM	gene	7399112	7399627	-	LOC_Os01g13285	"CDS:expressed protein";Dir=sense
chr01	GPM	gene	7401568	7406154	+	LOC_Os01g13300	"CDS:B3 DNA binding domain containing protein, expressed";Dir=sense
chr01	GPM	gene	7408419	7411703	-	LOC_Os01g13310	"CDS:DNA topoisomerase 2, putative, expressed";Dir=sense
chr01	GPM	gene	7412322	7412980	+	LOC_Os07g15020	"CDS:expressed protein";Dir=sense
chr01	GPM	gene	7412583	7413074	+	LOC_Os03g15110	"CDS:expressed protein";Dir=sense
chr01	GPM	gene	7412583	7412859	+	LOC_Os06g40010	"CDS:expressed protein";Dir=indeterminate
chr01	GPM	gene	7417116	7419055	+	LOC_Os01g13320	"CDS:pectinesterase, putative, expressed";Dir=sense
chr01	GPM	gene	7419654	7420750	-	LOC_Os01g13330	"CDS:expressed protein";Dir=sense
chr01	GPM	gene	7425623	7427432	+	LOC_Os01g13340	"CDS:harpin-induced protein 1 domain containing protein, expressed";Dir=sense
chr01	GPM	gene	7428669	7429739	-	LOC_Os01g13350	"CDS:25.3 kDa vesicle transport protein, putative, expressed";Dir=sense
chr01	GPM	gene	7428669	7429739	-	LOC_Os01g13350	"CDS:25.3 kDa vesicle transport protein, putative, expressed";Dir=sense
chr01	GPM	gene	7431870	7433934	-	LOC_Os01g13360	"CDS:phosphatidylinositol 3- and 4-kinase family protein, putative, expressed";Dir=sense
chr01	GPM	gene	7432717	7434084	-	LOC_Os01g13360	"CDS:phosphatidylinositol 3- and 4-kinase family protein, putative, expressed";Dir=indeterminate
chr01	GPM	gene	7439023	7441134	-	LOC_Os01g13370	"CDS:seven in absentia protein family domain containing protein, expressed";Dir=sense
chr01	GPM	gene	7443594	7444028	-	LOC_Os01g13380	"CDS:hypothetical protein";Dir=indeterminate
chr01	GPM	gene	7446109	7447265	+	LOC_Os01g13390	"CDS:expressed protein";Dir=sense
chr01	GPM	gene	7448597	7452954	-	LOC_Os01g13404	"CDS:ATP binding protein, putative, expressed";Dir=sense
chr01	GPM	gene	7450045	7452954	-	LOC_Os01g13404	"CDS:ATP binding protein, putative, expressed";Dir=sense
chr01	GPM	gene	7450113	7452814	-	LOC_Os01g13404	"CDS:ATP binding protein, putative, expressed";Dir=sense
chr01	GPM	gene	7458599	7460235	+	LOC_Os01g13420	"CDS:SOUL heme-binding protein, putative, expressed";Dir=sense
chr01	GPM	gene	7467535	7470486	-	LOC_Os01g13430	"CDS:importin-alpha re-exporter, putative, expressed";Dir=indeterminate
chr01	GPM	gene	7472745	7473218	+	LOC_Os01g13440	"CDS:pollen allergen Cyn d 23, putative, expressed";Dir=indeterminate
chr01	GPM	gene	7472871	7473154	+	LOC_Os04g10500	"CDS:expressed protein";Dir=indeterminate
chr01	GPM	gene	7477035	7477751	-	LOC_Os01g13450	"CDS:expressed protein";Dir=indeterminate
chr01	GPM	gene	7483448	7485301	-	LOC_Os01g13460	"CDS:helix-loop-helix DNA-binding domain containing protein, expressed";Dir=indeterminate
chr01	GPM	gene	7501281	7505704	+	LOC_Os01g13470	"CDS:KH domain containing protein, putative, expressed";Dir=sense
chr01	GPM	gene	7511760	7512941	+	LOC_Os01g13480	"CDS:glutaredoxin, putative, expressed";Dir=indeterminate
chr01	GPM	gene	7514235	7514843	+	LOC_Os01g13490	"CDS:expressed protein";Dir=indeterminate
chr01	GPM	gene	7521624	7522213	-	LOC_Os03g28910	"CDS:expressed protein";Dir=indeterminate
chr01	GPM	gene	7523044	7524531	+	LOC_Os01g13500	"CDS:expressed protein";Dir=sense
chr01	GPM	gene	7537505	7538344	+	LOC_Os01g13510	"CDS:expressed protein";Dir=sense
chr01	GPM	gene	7541058	7545347	+	LOC_Os01g13520	"CDS:auxin response factor 1, putative, expressed";Dir=sense
chr01	GPM	gene	7542231	7545347	+	LOC_Os01g13520	"CDS:auxin response factor 1, putative, expressed";Dir=sense
chr01	GPM	gene	7551640	7554340	+	LOC_Os01g13530	"CDS:ABIL2, putative, expressed";Dir=sense
chr01	GPM	gene	7565494	7570531	+	LOC_Os01g13540	"CDS:NIN, putative, expressed";Dir=sense
chr01	GPM	gene	7572209	7576848	-	LOC_Os01g13550	"CDS:beta-amylase, putative, expressed";Dir=sense
chr01	GPM	gene	7577453	7577495	-	LOC_Os02g02070	"CDS:hypothetical protein";Dir=indeterminate
chr01	GPM	gene	7582354	7583169	+	LOC_Os01g13560	"CDS:membrane associated DUF588 domain containing protein, putative, expressed";Dir=sense
chr01	GPM	gene	7584647	7586702	-	LOC_Os01g13570	"CDS:phosphoglycerate mutase, putative, expressed";Dir=sense
chr01	GPM	gene	7584759	7586702	-	LOC_Os01g13570	"CDS:phosphoglycerate mutase, putative, expressed";Dir=sense
chr01	GPM	gene	7596803	7597322	-	LOC_Os01g13590	"CDS:isoflavone reductase homolog IRL, putative, expressed";Dir=sense
chr01	GPM	gene	7599347	7601623	-	LOC_Os01g13600	"CDS:nmrA-like family domain containing protein, expressed";Dir=sense
chr01	GPM	gene	7613848	7619134	-	LOC_Os01g13610	"CDS:isoflavone reductase homolog IRL, putative, expressed";Dir=sense
chr01	GPM	gene	7638367	7639498	+	LOC_Os08g26530	"CDS:expressed protein";Dir=sense
chr01	GPM	gene	7665087	7665455	-	LOC_Os01g13660	"CDS:expressed protein";Dir=indeterminate
chr01	GPM	gene	7665087	7665455	-	LOC_Os01g13660	"CDS:expressed protein";Dir=indeterminate
chr01	GPM	gene	7665101	7665168	-	LOC_Os06g38210	"CDS:expressed protein";Dir=indeterminate
chr01	GPM	gene	7668984	7669262	-	LOC_Os01g13680	"CDS:expressed protein";Dir=indeterminate
chr01	GPM	gene	7673515	7675559	+	LOC_Os01g13690	"CDS:ligA, putative, expressed";Dir=sense
chr01	GPM	gene	7674647	7675757	+	LOC_Os01g13690	"CDS:ligA, putative, expressed";Dir=sense
chr01	GPM	gene	7678211	7679957	+	LOC_Os01g13700	"CDS:DNA-binding protein-related, putative, expressed";Dir=sense
chr01	GPM	gene	7685030	7686407	-	LOC_Os01g13720	"CDS:expressed protein";Dir=sense
chr01	GPM	gene	7685071	7686407	-	LOC_Os01g13720	"CDS:expressed protein";Dir=sense
chr01	GPM	gene	7685630	7686407	-	LOC_Os01g13720	"CDS:expressed protein";Dir=sense
chr01	GPM	gene	7685630	7686407	-	LOC_Os01g13720	"CDS:expressed protein";Dir=sense
chr01	GPM	gene	7686785	7693089	+	LOC_Os01g13730	"CDS:WD domain, G-beta repeat domain containing protein, expressed";Dir=sense
chr01	GPM	gene	7694869	7700921	-	LOC_Os01g13740	"CDS:myb-like DNA-binding domain containing protein, expressed";Dir=sense
chr01	GPM	gene	7694869	7700921	-	LOC_Os01g13740	"CDS:myb-like DNA-binding domain containing protein, expressed";Dir=sense
chr01	GPM	gene	7719669	7724290	+	LOC_Os01g13760	"CDS:dnaJ domain containing protein, expressed";Dir=sense
chr01	GPM	gene	7725628	7728264	-	LOC_Os01g13770	"CDS:DUF250 domain containing protein, putative, expressed";Dir=sense
chr01	GPM	gene	7725628	7729202	-	LOC_Os01g13770	"CDS:DUF250 domain containing protein, putative, expressed";Dir=sense
chr01	GPM	gene	7726630	7729202	-	LOC_Os01g13770	"CDS:DUF250 domain containing protein, putative, expressed";Dir=sense
chr01	GPM	gene	7731340	7731921	+	LOC_Os01g13780	"CDS:expressed protein";Dir=indeterminate
chr01	GPM	gene	7746056	7749144	+	LOC_Os01g13800	"CDS:receptor-like protein kinase 5 precursor, putative, expressed";Dir=sense
chr01	GPM	gene	7751110	7754613	+	LOC_Os01g13810	"CDS:expressed protein";Dir=sense
chr01	GPM	gene	7762709	7767176	+	LOC_Os01g13830	"CDS:expressed protein";Dir=sense
chr01	GPM	gene	7768607	7770218	-	LOC_Os01g13840	"CDS:PE-PGRS family protein, putative, expressed";Dir=sense
chr01	GPM	gene	7771235	7771963	+	LOC_Os01g13850	"CDS:expressed protein";Dir=indeterminate
chr01	GPM	gene	7776168	7778489	+	LOC_Os01g13860	"CDS:expressed protein";Dir=sense
chr01	GPM	gene	7780610	7781893	+	LOC_Os01g13870	"CDS:expressed protein";Dir=indeterminate
chr01	GPM	gene	7783946	7787378	-	LOC_Os02g26800	"CDS:expressed protein";Dir=sense
chr01	GPM	gene	7789297	7789820	+	LOC_Os02g26794	"CDS:expressed protein";Dir=indeterminate
chr01	GPM	gene	7790290	7791519	+	LOC_Os02g26790	"CDS:expressed protein";Dir=sense
chr01	GPM	gene	7796929	7797689	+	LOC_Os01g13880	"CDS:expressed protein";Dir=sense
chr01	GPM	gene	7797931	7799900	+	LOC_Os01g13910	"CDS:expressed protein";Dir=sense
chr01	GPM	gene	7802092	7877682	+	LOC_Os03g09130	"CDS:expressed protein";Dir=indeterminate
chr01	GPM	gene	7802092	7802694	+	LOC_Os03g18760	"CDS:hypothetical protein";Dir=indeterminate
chr01	GPM	gene	7803970	7804393	-	LOC_Os01g13920	"CDS:cysteine protease, putative, expressed";Dir=indeterminate
chr01	GPM	gene	7811941	7813170	+	LOC_Os01g13930	"CDS:expressed protein";Dir=sense
chr01	GPM	gene	7814781	7818526	-	LOC_Os01g13940	"CDS:expressed protein";Dir=sense
chr01	GPM	gene	7825536	7825946	+	LOC_Os01g13950	"CDS:OsGrx_A1 - glutaredoxin subgroup III, expressed";Dir=indeterminate
chr01	GPM	gene	7836966	7837267	+	LOC_Os01g14000	"CDS:expressed protein";Dir=sense
chr01	GPM	gene	7840486	7842294	+	LOC_Os01g14010	"CDS:ZOS1-05 - C2H2 zinc finger protein, expressed";Dir=sense
chr01	GPM	gene	7845405	7848032	+	LOC_Os01g14020	"CDS:expressed protein";Dir=sense
chr01	GPM	gene	7845405	7848032	+	LOC_Os01g14020	"CDS:expressed protein";Dir=sense
chr01	GPM	gene	7849106	7849855	+	LOC_Os01g14030	"CDS:DUF260 domain containing protein, putative, expressed";Dir=indeterminate
chr01	GPM	gene	7850723	7852526	-	LOC_Os01g14040	"CDS:D-tyrosyl-tRNA, putative, expressed";Dir=sense
chr01	GPM	gene	7854920	7860231	-	LOC_Os01g14050	"CDS:C2 domain containing protein, putative, expressed";Dir=sense
chr01	GPM	gene	7854920	7859065	-	LOC_Os01g14050	"CDS:C2 domain containing protein, putative, expressed";Dir=sense
chr01	GPM	gene	7863029	7864474	+	LOC_Os01g14060	"CDS:expressed protein";Dir=sense
chr01	GPM	gene	7868456	7870743	+	LOC_Os01g14070	"CDS:60S ribosomal protein L18a-1, putative, expressed";Dir=sense
chr01	GPM	gene	7872337	7874587	-	LOC_Os01g14080	"CDS:lipase class 3 family protein, putative, expressed";Dir=sense
chr01	GPM	gene	7882682	7883278	-	LOC_Os08g12100	"CDS:expressed protein";Dir=indeterminate
chr01	GPM	gene	7899245	7901919	+	LOC_Os01g14090	"CDS:kinesin motor domain containing protein, putative, expressed";Dir=sense
chr01	GPM	gene	7902872	7905467	-	LOC_Os01g14100	"CDS:BT1 family protein, putative, expressed";Dir=sense
chr01	GPM	gene	7902872	7906535	-	LOC_Os01g14100	"CDS:BT1 family protein, putative, expressed";Dir=sense
chr01	GPM	gene	7902872	7907777	-	LOC_Os01g14100	"CDS:BT1 family protein, putative, expressed";Dir=sense
chr01	GPM	gene	7911161	7911814	-	LOC_Os01g14110	"CDS:expressed protein";Dir=indeterminate
chr01	GPM	gene	7931722	7932114	+	LOC_Os01g14120	"CDS:expressed protein";Dir=indeterminate
chr01	GPM	gene	7934185	7934886	-	LOC_Os01g14130	"CDS:expressed protein";Dir=indeterminate
chr01	GPM	gene	7935739	7937020	-	LOC_Os01g14140	"CDS:X8 domain containing protein, expressed";Dir=sense
chr01	GPM	gene	7936012	7937020	-	LOC_Os01g14140	"CDS:X8 domain containing protein, expressed";Dir=sense
chr01	GPM	gene	7947705	7951089	-	LOC_Os01g14170	"CDS:expressed protein";Dir=sense
chr01	GPM	gene	7952543	7954284	-	LOC_Os01g14180	"CDS:expressed protein";Dir=sense
chr01	GPM	gene	7977192	7978085	+	LOC_Os01g14210	"CDS:expressed protein";Dir=indeterminate
chr01	GPM	gene	7979961	7982149	-	LOC_Os01g14220	"CDS:expressed protein";Dir=sense
chr01	GPM	gene	7987986	7988921	+	LOC_Os01g14230	"CDS:expressed protein";Dir=indeterminate
chr01	GPM	gene	7992064	7992291	-	LOC_Os01g14240	"CDS:hypothetical protein";Dir=indeterminate
chr01	GPM	gene	7996281	7997447	-	LOC_Os01g14250	"CDS:expressed protein";Dir=sense
chr01	GPM	gene	8000157	8004993	+	LOC_Os11g44450	"CDS:hypothetical protein";Dir=sense
chr01	GPM	gene	8004927	8010446	-	LOC_Os01g14270	"CDS:OsFBX4 - F-box domain containing protein, expressed";Dir=sense
chr01	GPM	gene	8010107	8010494	-	LOC_Os11g05020	"CDS:expressed protein";Dir=indeterminate
chr01	GPM	gene	8011516	8012652	-	LOC_Os01g14280	"CDS:expressed protein";Dir=indeterminate
chr01	GPM	gene	8023990	8026473	-	LOC_Os01g14310	"CDS:expressed protein";Dir=indeterminate
chr01	GPM	gene	8031236	8032384	-	LOC_Os01g14320	"CDS:expressed protein";Dir=indeterminate
chr01	GPM	gene	8038339	8039297	+	LOC_Os01g14330	"CDS:expressed protein";Dir=sense
chr01	GPM	gene	8045349	8047145	-	LOC_Os01g14340	"CDS:expressed protein";Dir=sense
chr01	GPM	gene	8048411	8048665	-	LOC_Os01g14360	"CDS:expressed protein";Dir=indeterminate
chr01	GPM	gene	8055300	8062269	-	LOC_Os01g14370	"CDS:histone acetyltransferase HAC5, putative, expressed";Dir=sense
chr01	GPM	gene	8055300	8062269	-	LOC_Os01g14370	"CDS:histone acetyltransferase HAC5, putative, expressed";Dir=sense
chr01	GPM	gene	8065204	8065416	-	LOC_Os01g14380	"CDS:expressed protein";Dir=indeterminate
chr01	GPM	gene	8066265	8067464	+	LOC_Os01g14390	"CDS:expressed protein";Dir=indeterminate
chr01	GPM	gene	8067839	8068333	-	LOC_Os01g14400	"CDS:expressed protein";Dir=indeterminate
chr01	GPM	gene	8069488	8070189	+	LOC_Os01g14410	"CDS:early light-induced protein, chloroplast precursor, putative, expressed";Dir=sense
chr01	GPM	gene	8072513	8076375	-	LOC_Os01g14420	"CDS:RWP-RK domain-containing protein, putative, expressed";Dir=sense
chr01	GPM	gene	8078609	8079295	-	LOC_Os01g14430	"CDS:DNA binding protein, putative, expressed";Dir=indeterminate
chr01	GPM	gene	8091867	8094177	+	LOC_Os01g14440	"CDS:WRKY1, expressed";Dir=sense
chr01	GPM	gene	8133490	8135300	-	LOC_Os01g14510	"CDS:BRASSINOSTEROID INSENSITIVE 1 precursor, putative, expressed";Dir=sense
chr01	GPM	gene	8138028	8138450	+	LOC_Os01g14514	"CDS:expressed protein";Dir=indeterminate
chr01	GPM	gene	8138028	8138392	+	LOC_Os01g14514	"CDS:expressed protein";Dir=sense
chr01	GPM	gene	8141955	8142971	-	LOC_Os01g14520	"CDS:C4-dicarboxylate transporter/malic acid transport protein domain containing protein, expressed";Dir=indeterminate
chr01	GPM	gene	8154305	8155544	-	LOC_Os01g14530	"CDS:AWPM-19-like membrane family protein, putative, expressed";Dir=sense
chr01	GPM	gene	8160771	8161178	-	LOC_Os01g14540	"CDS:STIGL1 - Stigma-specific Stig1 family protein precursor, expressed";Dir=indeterminate
chr01	GPM	gene	8167490	8168876	+	LOC_Os01g14550	"CDS:pathogen-related protein, putative, expressed";Dir=sense
chr01	GPM	gene	8178095	8182988	+	LOC_Os01g14580	"CDS:dehydrogenase, putative, expressed";Dir=sense
chr01	GPM	gene	8183548	8185261	-	LOC_Os01g14590	"CDS:pathogen-related protein, putative, expressed";Dir=sense
chr01	GPM	gene	8186908	8189320	-	LOC_Os01g14610	"CDS:PSF2 - Putative GINS complex subunit, expressed";Dir=sense
chr01	GPM	gene	8186908	8189320	-	LOC_Os01g14610	"CDS:PSF2 - Putative GINS complex subunit, expressed";Dir=sense
chr01	GPM	gene	8197864	8198250	-	LOC_Os01g14620	"CDS:expressed protein";Dir=indeterminate
chr01	GPM	gene	8198748	8199878	+	LOC_Os01g14630	"CDS:polyprenyl synthetase, putative, expressed";Dir=indeterminate
chr01	GPM	gene	8201137	8201775	+	LOC_Os01g14640	"CDS:expressed protein";Dir=indeterminate
chr01	GPM	gene	8203807	8204683	-	LOC_Os01g14650	"CDS:expansin precursor, putative, expressed";Dir=sense
chr01	GPM	gene	8209517	8210379	-	LOC_Os01g14660	"CDS:expansin precursor, putative, expressed";Dir=sense
chr01	GPM	gene	8211683	8214465	-	LOC_Os01g14670	"CDS:Cupin domain containing protein, expressed";Dir=sense
chr01	GPM	gene	8220348	8221286	-	LOC_Os01g14690	"CDS:Lg106, putative, expressed";Dir=sense
chr01	GPM	gene	8220348	8221286	-	LOC_Os01g14690	"CDS:Lg106, putative, expressed";Dir=sense
chr01	GPM	gene	8237137	8237502	+	LOC_Os01g14700	"CDS:expressed protein";Dir=indeterminate
chr01	GPM	gene	8242494	8243432	-	LOC_Os01g14720	"CDS:transcription regulator, putative, expressed";Dir=indeterminate
chr01	GPM	gene	8250225	8250497	-	LOC_Os01g14750	"CDS:expressed protein";Dir=indeterminate
chr01	GPM	gene	8255339	8256103	-	LOC_Os01g14760	"CDS:expressed protein";Dir=indeterminate
chr01	GPM	gene	8265939	8267688	-	LOC_Os01g12374	"CDS:expressed protein";Dir=sense
chr01	GPM	gene	8275507	8276865	+	LOC_Os01g14780	"CDS:hypothetical protein";Dir=sense
chr01	GPM	gene	8279522	8279925	+	LOC_Os01g14790	"CDS:expressed protein";Dir=sense
chr01	GPM	gene	8281082	8281537	+	LOC_Os01g14800	"CDS:expressed protein";Dir=indeterminate
chr01	GPM	gene	8283141	8291112	+	LOC_Os01g14810	"CDS:5-nucleotidase domain-containing protein, putative, expressed";Dir=sense
chr01	GPM	gene	8283141	8289611	+	LOC_Os01g14810	"CDS:5-nucleotidase domain-containing protein, putative, expressed";Dir=sense
chr01	GPM	gene	8283141	8289611	+	LOC_Os01g14810	"CDS:5-nucleotidase domain-containing protein, putative, expressed";Dir=sense
chr01	GPM	gene	8292113	8296192	+	LOC_Os01g14820	"CDS:expressed protein";Dir=sense
chr01	GPM	gene	8298991	8303392	+	LOC_Os01g14830	"CDS:ribosomal protein L3, putative, expressed";Dir=sense
chr01	GPM	gene	8305222	8309606	+	LOC_Os01g14840	"CDS:ZOS1-06 - C2H2 zinc finger protein, expressed";Dir=sense
chr01	GPM	gene	8313707	8314072	-	LOC_Os01g14850	"CDS:MFS18 protein precursor, putative, expressed";Dir=indeterminate
chr01	GPM	gene	8338624	8341130	+	LOC_Os01g14860	"CDS:CGMC_GSK.1 - CGMC includes CDA, MAPK, GSK3, and CLKC kinases, expressed";Dir=sense
chr01	GPM	gene	8338624	8341130	+	LOC_Os01g14860	"CDS:CGMC_GSK.1 - CGMC includes CDA, MAPK, GSK3, and CLKC kinases, expressed";Dir=sense
chr01	GPM	gene	8338624	8341130	+	LOC_Os01g14860	"CDS:CGMC_GSK.1 - CGMC includes CDA, MAPK, GSK3, and CLKC kinases, expressed";Dir=sense
chr01	GPM	gene	8339054	8341130	+	LOC_Os01g14860	"CDS:CGMC_GSK.1 - CGMC includes CDA, MAPK, GSK3, and CLKC kinases, expressed";Dir=sense
chr01	GPM	gene	8342189	8345025	+	LOC_Os01g14870	"CDS:zinc finger matrin-type protein 5, putative, expressed";Dir=sense
chr01	GPM	gene	8346779	8347021	-	LOC_Os01g14880	"CDS:expressed protein";Dir=indeterminate
chr01	GPM	gene	8351357	8353291	+	LOC_Os01g14890	"CDS:expressed protein";Dir=sense
chr01	GPM	gene	8355489	8358423	+	LOC_Os01g14900	"CDS:glycerol-3-phosphate acyltransferase, putative, expressed";Dir=sense
chr01	GPM	gene	8362052	8362636	+	LOC_Os01g14910	"CDS:expressed protein";Dir=sense
chr01	GPM	gene	8366804	8368632	-	LOC_Os01g14920	"CDS:zinc knuckle family protein, putative, expressed";Dir=sense
chr01	GPM	gene	8371868	8373181	-	LOC_Os01g14926	"CDS:protein kinase domain containing protein, expressed";Dir=indeterminate
chr01	GPM	gene	8375071	8382682	-	LOC_Os01g14932	"CDS:NAK-like ser/thr protein kinase, putative, expressed";Dir=sense
chr01	GPM	gene	8375071	8382682	-	LOC_Os01g14932	"CDS:NAK-like ser/thr protein kinase, putative, expressed";Dir=sense
chr01	GPM	gene	8376425	8382682	-	LOC_Os01g14932	"CDS:NAK-like ser/thr protein kinase, putative, expressed";Dir=sense
chr01	GPM	gene	8387656	8388189	+	LOC_Os01g14940	"CDS:invertase/pectin methylesterase inhibitor family protein, putative, expressed";Dir=indeterminate
chr01	GPM	gene	8389887	8394317	+	LOC_Os01g14950	"CDS:importin subunit alpha, putative, expressed";Dir=sense
chr01	GPM	gene	8395419	8396397	-	LOC_Os01g14960	"CDS:expressed protein";Dir=sense
chr01	GPM	gene	8402126	8403091	+	LOC_Os01g14970	"CDS:expressed protein";Dir=indeterminate
chr01	GPM	gene	8404464	8405644	-	LOC_Os01g14980	"CDS:RPA3 - Putative single-stranded DNA binding complex subunit 3, expressed";Dir=sense
chr01	GPM	gene	8404464	8405644	-	LOC_Os01g14980	"CDS:RPA3 - Putative single-stranded DNA binding complex subunit 3, expressed";Dir=sense
chr01	GPM	gene	8409019	8409796	-	LOC_Os01g14990	"CDS:GCRP6 - Glycine and cysteine rich family protein precursor, putative, expressed";Dir=sense
chr01	GPM	gene	8412055	8415571	+	LOC_Os01g15000	"CDS:lipase, putative, expressed";Dir=sense
chr01	GPM	gene	8421738	8426281	-	LOC_Os01g15010	"CDS:miro, putative, expressed";Dir=sense
chr01	GPM	gene	8428924	8437476	-	LOC_Os01g15020	"CDS:lissencephaly type-1-like homology motif, putative, expressed";Dir=sense
chr01	GPM	gene	8428924	8437476	-	LOC_Os01g15020	"CDS:lissencephaly type-1-like homology motif, putative, expressed";Dir=sense
chr01	GPM	gene	8452435	8452623	-	LOC_Os01g15029	"CDS:expressed protein";Dir=indeterminate
chr01	GPM	gene	8455465	8459193	-	LOC_Os01g15039	"CDS:pectinesterase, putative, expressed";Dir=sense
chr01	GPM	gene	8463026	8463706	+	LOC_Os01g15060	"CDS:expressed protein";Dir=indeterminate
chr01	GPM	gene	8465641	8466392	+	LOC_Os01g15080	"CDS:hypothetical protein";Dir=sense
chr01	GPM	gene	8465641	8466392	+	LOC_Os06g49600	"CDS:hypothetical protein";Dir=sense
chr01	GPM	gene	8465709	8466371	+	LOC_Os07g06220	"CDS:hypothetical protein";Dir=sense
chr01	GPM	gene	8473286	8473480	-	LOC_Os02g27674	"CDS:expressed protein";Dir=indeterminate
chr01	GPM	gene	8473300	8473497	-	LOC_Os02g27674	"CDS:expressed protein";Dir=indeterminate
chr01	GPM	gene	8479056	8479620	-	LOC_Os01g15100	"CDS:expressed protein";Dir=indeterminate
chr01	GPM	gene	8483523	8486925	-	LOC_Os01g15110	"CDS:syntaxin, putative, expressed";Dir=sense
chr01	GPM	gene	8494423	8497268	+	LOC_Os01g15120	"CDS:hydrolase, alpha/beta fold family domain containing protein, expressed";Dir=sense
chr01	GPM	gene	8498640	8500008	+	LOC_Os01g15130	"CDS:hydrolase, alpha/beta fold family domain containing protein, expressed";Dir=sense
chr01	GPM	gene	8500723	8501523	-	LOC_Os01g15229	"CDS:expressed protein";Dir=indeterminate
chr01	GPM	gene	8506335	8507135	-	LOC_Os01g15229	"CDS:expressed protein";Dir=indeterminate
chr01	GPM	gene	8509861	8510232	+	LOC_Os01g15150	"CDS:expressed protein";Dir=indeterminate
chr01	GPM	gene	8518400	8519050	+	LOC_Os01g15170	"CDS:expressed protein";Dir=sense
chr01	GPM	gene	8534353	8534920	-	LOC_Os01g15200	"CDS:hypothetical protein";Dir=sense
chr01	GPM	gene	8536162	8537556	-	LOC_Os01g15210	"CDS:expressed protein";Dir=sense
chr01	GPM	gene	8538537	8539521	-	LOC_Os01g15220	"CDS:expressed protein";Dir=sense
chr01	GPM	gene	8540921	8541721	+	LOC_Os01g15229	"CDS:expressed protein";Dir=indeterminate
chr01	GPM	gene	8545579	8546286	-	LOC_Os01g15240	"CDS:expressed protein";Dir=indeterminate
chr01	GPM	gene	8545579	8545960	-	LOC_Os01g71490	"CDS:expressed protein";Dir=indeterminate
chr01	GPM	gene	8545579	8545947	-	LOC_Os01g71570	"CDS:expressed protein";Dir=indeterminate
chr01	GPM	gene	8545653	8545795	-	LOC_Os02g12930	"CDS:expressed protein";Dir=indeterminate
chr01	GPM	gene	8545673	8546082	-	LOC_Os11g39960	"CDS:expressed protein";Dir=indeterminate
chr01	GPM	gene	8549041	8550408	-	LOC_Os01g15250	"CDS:expressed protein";Dir=indeterminate
chr01	GPM	gene	8554187	8557566	+	LOC_Os01g15260	"CDS:dynein light chain type 1 domain containing protein, expressed";Dir=sense
chr01	GPM	gene	8554243	8554584	+	LOC_Os06g29690	"CDS:dynein light chain type 1 domain containing protein, expressed";Dir=sense
chr01	GPM	gene	8559480	8559818	-	LOC_Os01g15270	"CDS:expressed protein";Dir=indeterminate
chr01	GPM	gene	8568868	8569212	-	LOC_Os01g15290	"CDS:ribosomal L18p/L5e family protein, putative, expressed";Dir=indeterminate
chr01	GPM	gene	8568868	8569212	-	LOC_Os01g15290	"CDS:ribosomal L18p/L5e family protein, putative, expressed";Dir=indeterminate
chr01	GPM	gene	8571241	8571493	+	LOC_Os01g36340	"CDS:expressed protein";Dir=sense
chr01	GPM	gene	8574373	8582904	-	LOC_Os01g15300	"CDS:zinc finger helicase family protein, putative, expressed";Dir=sense
chr01	GPM	gene	8574373	8582904	-	LOC_Os01g15300	"CDS:zinc finger helicase family protein, putative, expressed";Dir=sense
chr01	GPM	gene	8584490	8587561	-	LOC_Os01g15310	"CDS:LSM domain containing protein, expressed";Dir=sense
chr01	GPM	gene	8590849	8591244	-	LOC_Os01g15320	"CDS:RALFL9 - Rapid ALkalinization Factor RALF family protein precursor, expressed";Dir=indeterminate
chr01	GPM	gene	8598169	8598721	-	LOC_Os01g15330	"CDS:expressed protein";Dir=sense
chr01	GPM	gene	8599869	8600198	-	LOC_Os01g15340	"CDS:flowering promoting factor-like 1, putative, expressed";Dir=indeterminate
chr01	GPM	gene	8607767	8612505	-	LOC_Os01g15350	"CDS:zinc finger C-x8-C-x5-C-x3-H type family protein, expressed";Dir=sense
chr01	GPM	gene	8641728	8642090	+	LOC_Os01g15390	"CDS:expressed protein";Dir=indeterminate
chr01	GPM	gene	8646385	8646910	-	LOC_Os01g15399	"CDS:expressed protein";Dir=sense
chr01	GPM	gene	8646606	8646910	-	LOC_Os02g30114	"CDS:expressed protein";Dir=sense
chr01	GPM	gene	8646606	8646910	-	LOC_Os01g15399	"CDS:expressed protein";Dir=sense
chr01	GPM	gene	8646615	8646910	-	LOC_Os02g30114	"CDS:expressed protein";Dir=sense
chr01	GPM	gene	8649842	8650392	-	LOC_Os01g15410	"CDS:conserved hypothetical protein";Dir=sense
chr01	GPM	gene	8665985	8666673	+	LOC_Os01g15448	"CDS:expressed protein";Dir=sense
chr01	GPM	gene	8668632	8672984	-	LOC_Os01g15460	"CDS:zinc finger C-x8-C-x5-C-x3-H type family protein, expressed";Dir=sense
chr01	GPM	gene	8668632	8673174	-	LOC_Os01g15460	"CDS:zinc finger C-x8-C-x5-C-x3-H type family protein, expressed";Dir=sense
chr01	GPM	gene	8668632	8673174	-	LOC_Os01g15460	"CDS:zinc finger C-x8-C-x5-C-x3-H type family protein, expressed";Dir=sense
chr01	GPM	gene	8690763	8694611	+	LOC_Os01g15470	"CDS:protein kinase, putative, expressed";Dir=sense
chr01	GPM	gene	8691583	8694611	+	LOC_Os01g15470	"CDS:protein kinase, putative, expressed";Dir=sense
chr01	GPM	gene	8691583	8694611	+	LOC_Os01g15470	"CDS:protein kinase, putative, expressed";Dir=sense
chr01	GPM	gene	8699826	8706972	-	LOC_Os01g15480	"CDS:EMB3013, putative, expressed";Dir=sense
chr01	GPM	gene	8709141	8715839	-	LOC_Os01g15490	"CDS:phosphoadenosine phosphosulfate, putative, expressed";Dir=sense
chr01	GPM	gene	8709141	8715839	-	LOC_Os01g15490	"CDS:phosphoadenosine phosphosulfate, putative, expressed";Dir=sense
chr01	GPM	gene	8710271	8715839	-	LOC_Os01g15490	"CDS:phosphoadenosine phosphosulfate, putative, expressed";Dir=sense
chr01	GPM	gene	8723217	8724610	-	LOC_Os01g15510	"CDS:expressed protein";Dir=sense
chr01	GPM	gene	8726497	8728658	+	LOC_Os01g15520	"CDS:expressed protein";Dir=sense
chr01	GPM	gene	8740183	8741694	+	LOC_Os01g15530	"CDS:tetratricopeptide-like helical, putative, expressed";Dir=indeterminate
chr01	GPM	gene	8743740	8748315	-	LOC_Os01g15540	"CDS:kinesin motor domain containing protein, putative, expressed";Dir=sense
chr01	GPM	gene	8752773	8753612	-	LOC_Os01g15550	"CDS:expressed protein";Dir=indeterminate
chr01	GPM	gene	8754915	8755356	+	LOC_Os01g15560	"CDS:expressed protein";Dir=indeterminate
chr01	GPM	gene	8757377	8761240	+	LOC_Os01g15580	"CDS:disease resistance protein RGA2, putative, expressed";Dir=indeterminate
chr01	GPM	gene	8763548	8763992	+	LOC_Os01g15590	"CDS:expressed protein";Dir=indeterminate
chr01	GPM	gene	8765509	8769255	+	LOC_Os01g15600	"CDS:PUR ALPHA-1, putative, expressed";Dir=sense
chr01	GPM	gene	8776900	8779271	+	LOC_Os01g15610	"CDS:expressed protein";Dir=sense
chr01	GPM	gene	8787630	8790855	+	LOC_Os01g15630	"CDS:zinc finger, C3HC4 type domain containing protein, expressed";Dir=sense
chr01	GPM	gene	8787630	8790855	+	LOC_Os01g15630	"CDS:zinc finger, C3HC4 type domain containing protein, expressed";Dir=sense
chr01	GPM	gene	8792163	8795315	-	LOC_Os01g15640	"CDS:no apical meristem protein, putative, expressed";Dir=sense
chr01	GPM	gene	8807020	8810356	+	LOC_Os01g15660	"CDS:NAD dependent epimerase/dehydratase family protein, putative, expressed";Dir=sense
chr01	GPM	gene	8809273	8810356	+	LOC_Os01g15660	"CDS:NAD dependent epimerase/dehydratase family protein, putative, expressed";Dir=sense
chr01	GPM	gene	8809273	8810356	+	LOC_Os01g15660	"CDS:NAD dependent epimerase/dehydratase family protein, putative, expressed";Dir=sense
chr01	GPM	gene	8819615	8819666	+	LOC_Os01g15680	"CDS:transferase, putative, expressed";Dir=indeterminate
chr01	GPM	gene	8819615	8820138	+	LOC_Os01g15680	"CDS:transferase, putative, expressed";Dir=sense
chr01	GPM	gene	8823247	8824686	+	LOC_Os01g15709	"CDS:transferase family protein, putative, expressed";Dir=sense
chr01	GPM	gene	8823754	8824157	+	LOC_Os01g15680	"CDS:transferase, putative, expressed";Dir=indeterminate
chr01	GPM	gene	8823754	8824161	+	LOC_Os01g15680	"CDS:transferase, putative, expressed";Dir=indeterminate
chr01	GPM	gene	8832729	8838285	+	LOC_Os01g15720	"CDS:tobamovirus movement protein containing protein, expressed";Dir=sense
chr01	GPM	gene	8836612	8838206	+	LOC_Os02g19360	"CDS:conserved hypothetical protein";Dir=indeterminate
chr01	GPM	gene	8836632	8838204	+	LOC_Os11g14720	"CDS:expressed protein";Dir=indeterminate
chr01	GPM	gene	8846114	8848801	+	LOC_Os01g15740	"CDS:expressed protein";Dir=sense
chr01	GPM	gene	8862724	8864463	+	LOC_Os01g15770	"CDS:transmembrane protein 136, putative, expressed";Dir=sense
chr01	GPM	gene	8865034	8870447	-	LOC_Os01g15780	"CDS:glycosyl transferase, group 1 domain containing protein, expressed";Dir=sense
chr01	GPM	gene	8866064	8870447	-	LOC_Os01g15780	"CDS:glycosyl transferase, group 1 domain containing protein, expressed";Dir=sense
chr01	GPM	gene	8872142	8878727	+	LOC_Os01g15790	"CDS:expressed protein";Dir=sense
chr01	GPM	gene	8872142	8878727	+	LOC_Os01g15790	"CDS:expressed protein";Dir=sense
chr01	GPM	gene	8872142	8878727	+	LOC_Os01g15790	"CDS:expressed protein";Dir=sense
chr01	GPM	gene	8872142	8877509	+	LOC_Os01g15790	"CDS:expressed protein";Dir=sense
chr01	GPM	gene	8879902	8880912	+	LOC_Os01g15800	"CDS:expressed protein";Dir=sense
chr01	GPM	gene	8882565	8884356	-	LOC_Os01g15810	"CDS:peroxidase precursor, putative, expressed";Dir=sense
chr01	GPM	gene	8897151	8899082	+	LOC_Os01g15830	"CDS:peroxidase precursor, putative, expressed";Dir=sense
chr01	GPM	gene	8900878	8904651	-	LOC_Os01g15840	"CDS:PPR repeat containing protein, expressed";Dir=indeterminate
chr01	GPM	gene	8904368	8908634	+	LOC_Os01g15850	"CDS:expressed protein";Dir=sense
chr01	GPM	gene	8910830	8913664	+	LOC_Os01g15860	"CDS:pre-mRNA-processing factor 6, putative, expressed";Dir=sense
chr01	GPM	gene	8929063	8931946	-	LOC_Os01g15900	"CDS:expressed protein";Dir=sense
chr01	GPM	gene	8937832	8947457	+	LOC_Os01g15910	"CDS:UTP--glucose-1-phosphate uridylyltransferase, putative, expressed";Dir=sense
chr01	GPM	gene	8948965	8949171	-	LOC_Os01g15920	"CDS:expressed protein";Dir=indeterminate
chr01	GPM	gene	8954749	8955024	-	LOC_Os01g15950	"CDS:hypothetical protein";Dir=indeterminate
chr01	GPM	gene	8961743	8962272	+	LOC_Os01g15970	"CDS:expressed protein";Dir=sense
chr01	GPM	gene	8964350	8967589	+	LOC_Os01g15979	"CDS:gb protein, putative, expressed";Dir=sense
chr01	GPM	gene	8970595	8972175	+	LOC_Os01g15990	"CDS:expressed protein";Dir=indeterminate
chr01	GPM	gene	8980067	8982415	-	LOC_Os01g16000	"CDS:CRAL/TRIO domain containing protein, expressed";Dir=sense
chr01	GPM	gene	8980067	8982114	-	LOC_Os01g16000	"CDS:CRAL/TRIO domain containing protein, expressed";Dir=sense
chr01	GPM	gene	8988192	8991288	+	LOC_Os01g16010	"CDS:BCAS2 protein, putative, expressed";Dir=sense
chr01	GPM	gene	8988192	8991288	+	LOC_Os01g16010	"CDS:BCAS2 protein, putative, expressed";Dir=sense
chr01	GPM	gene	8993356	8994729	+	LOC_Os01g16020	"CDS:FAD binding domain containing protein, expressed";Dir=indeterminate
chr01	GPM	gene	8995196	8998034	-	LOC_Os01g16030	"CDS:ADP-ribosylation factor, putative, expressed";Dir=sense
chr01	GPM	gene	8995668	8998034	-	LOC_Os01g16030	"CDS:ADP-ribosylation factor, putative, expressed";Dir=sense
chr01	GPM	gene	8995668	8998034	-	LOC_Os01g16030	"CDS:ADP-ribosylation factor, putative, expressed";Dir=sense
chr01	GPM	gene	8995668	8998034	-	LOC_Os01g16030	"CDS:ADP-ribosylation factor, putative, expressed";Dir=sense
chr01	GPM	gene	9000695	9003769	-	LOC_Os01g16040	"CDS:mitochondrial carrier protein, putative, expressed";Dir=sense
chr01	GPM	gene	9010658	9011020	-	LOC_Os01g16060	"CDS:expressed protein";Dir=indeterminate
chr01	GPM	gene	9022386	9022803	+	LOC_Os01g16070	"CDS:expressed protein";Dir=sense
chr01	GPM	gene	9026853	9029559	-	LOC_Os01g16080	"CDS:expressed protein";Dir=sense
chr01	GPM	gene	9033743	9035200	-	LOC_Os01g16090	"CDS:RNA binding protein, putative, expressed";Dir=indeterminate
chr01	GPM	gene	9036353	9039878	-	LOC_Os01g16100	"CDS:translin, putative, expressed";Dir=sense
chr01	GPM	gene	9056314	9064854	+	LOC_Os01g16110	"CDS:la domain containing protein, putative, expressed";Dir=sense
chr01	GPM	gene	9056314	9064854	+	LOC_Os01g16110	"CDS:la domain containing protein, putative, expressed";Dir=sense
chr01	GPM	gene	9069477	9070091	+	LOC_Os01g16120	"CDS:zinc finger, C3HC4 type domain containing protein, expressed";Dir=indeterminate
chr01	GPM	gene	9094383	9094634	+	LOC_Os01g16140	"CDS:expressed protein";Dir=indeterminate
chr01	GPM	gene	9095116	9097729	-	LOC_Os01g16146	"CDS:phenazine biosynthesis protein, putative, expressed";Dir=sense
chr01	GPM	gene	9098775	9101714	-	LOC_Os01g16152	"CDS:peroxiredoxin, putative, expressed";Dir=sense
chr01	GPM	gene	9107524	9111543	-	LOC_Os01g16170	"CDS:PQ loop repeat domain containing protein, expressed";Dir=sense
chr01	GPM	gene	9107524	9111543	-	LOC_Os01g16170	"CDS:PQ loop repeat domain containing protein, expressed";Dir=sense
chr01	GPM	gene	9107524	9110509	-	LOC_Os01g16170	"CDS:PQ loop repeat domain containing protein, expressed";Dir=sense
chr01	GPM	gene	9108325	9111543	-	LOC_Os01g16170	"CDS:PQ loop repeat domain containing protein, expressed";Dir=sense
chr01	GPM	gene	9108325	9111543	-	LOC_Os01g16170	"CDS:PQ loop repeat domain containing protein, expressed";Dir=sense
chr01	GPM	gene	9134546	9137878	+	LOC_Os01g16180	"CDS:MT-A70 domain containing protein, expressed";Dir=sense
chr01	GPM	gene	9134546	9137878	+	LOC_Os01g16180	"CDS:MT-A70 domain containing protein, expressed";Dir=sense
chr01	GPM	gene	9134579	9137878	+	LOC_Os01g16180	"CDS:MT-A70 domain containing protein, expressed";Dir=sense
chr01	GPM	gene	9134579	9137878	+	LOC_Os01g16180	"CDS:MT-A70 domain containing protein, expressed";Dir=sense
chr01	GPM	gene	9138976	9142183	+	LOC_Os01g16190	"CDS:26S proteasome non-ATPase regulatory subunit 14, putative, expressed";Dir=sense
chr01	GPM	gene	9144280	9145550	+	LOC_Os01g16200	"CDS:serpin domain containing protein, putative, expressed";Dir=indeterminate
chr01	GPM	gene	9146172	9147795	-	LOC_Os01g16210	"CDS:uncharacterized Cys-rich domain containing protein, putative, expressed";Dir=sense
chr01	GPM	gene	9152132	9154581	-	LOC_Os01g16220	"CDS:Sad1 / UNC-like C-terminal domain containing protein, putative, expressed";Dir=sense
chr01	GPM	gene	9153969	9154190	-	LOC_Os09g29530	"CDS:expressed protein";Dir=indeterminate
chr01	GPM	gene	9164915	9166105	+	LOC_Os01g16230	"CDS:TKL_IRAK_CR4L.2 - The CR4L subfamily has homology with Crinkly4, expressed";Dir=indeterminate
chr01	GPM	gene	9168433	9171504	-	LOC_Os01g16240	"CDS:OsCam1-3 - Calmodulin, expressed";Dir=sense
chr01	GPM	gene	9176967	9184091	-	LOC_Os01g16260	"CDS:major facilitator superfamily antiporter, putative, expressed";Dir=sense
chr01	GPM	gene	9176967	9182059	-	LOC_Os01g16260	"CDS:major facilitator superfamily antiporter, putative, expressed";Dir=sense
chr01	GPM	gene	9179523	9184091	-	LOC_Os01g16260	"CDS:major facilitator superfamily antiporter, putative, expressed";Dir=sense
chr01	GPM	gene	9187161	9187583	-	LOC_Os01g16280	"CDS:expressed protein";Dir=indeterminate
chr01	GPM	gene	9191404	9202596	+	LOC_Os01g16290	"CDS:DNA gyrase subunit B, chloroplast/mitochondrial precursor, putative, expressed";Dir=sense
chr01	GPM	gene	9191404	9200763	+	LOC_Os01g16290	"CDS:DNA gyrase subunit B, chloroplast/mitochondrial precursor, putative, expressed";Dir=sense
chr01	GPM	gene	9209569	9209853	+	LOC_Os01g16300	"CDS:hypothetical protein";Dir=indeterminate
chr01	GPM	gene	9211674	9219206	+	LOC_Os01g16310	"CDS:glycosyl hydrolase, family 31, putative, expressed";Dir=sense
chr01	GPM	gene	9220047	9222669	-	LOC_Os01g16320	"CDS:plant-specific domain TIGR01570 family protein, expressed";Dir=sense
chr01	GPM	gene	9225464	9229877	+	LOC_Os01g16330	"CDS:OsRhmbd2 - Putative Rhomboid homologue, expressed";Dir=sense
chr01	GPM	gene	9231016	9234115	+	LOC_Os01g16340	"CDS:expressed protein";Dir=sense
chr01	GPM	gene	9234854	9238206	-	LOC_Os01g16350	"CDS:hydroxymethylglutaryl-CoA lyase, putative, expressed";Dir=sense
chr01	GPM	gene	9234854	9238722	-	LOC_Os01g16350	"CDS:hydroxymethylglutaryl-CoA lyase, putative, expressed";Dir=sense
chr01	GPM	gene	9243083	9244855	-	LOC_Os01g16354	"CDS:rab GDP dissociation inhibitor alpha, putative, expressed";Dir=sense
chr01	GPM	gene	9254821	9255063	+	LOC_Os01g16360	"CDS:disease resistance protein, putative, expressed";Dir=indeterminate
chr01	GPM	gene	9260307	9264148	+	LOC_Os01g16370	"CDS:NBS-LRR type disease resistance protein, putative, expressed";Dir=sense
chr01	GPM	gene	9260307	9264148	+	LOC_Os01g16370	"CDS:NBS-LRR type disease resistance protein, putative, expressed";Dir=sense
chr01	GPM	gene	9268067	9270035	-	LOC_Os01g16380	"CDS:expressed protein";Dir=sense
chr01	GPM	gene	9272025	9275770	-	LOC_Os01g16390	"CDS:NB-ARC domain containing protein, expressed";Dir=sense
chr01	GPM	gene	9280157	9283998	+	LOC_Os01g16400	"CDS:NB-ARC domain containing protein, expressed";Dir=sense
chr01	GPM	gene	9285278	9287448	-	LOC_Os01g16414	"CDS:actin, putative, expressed";Dir=sense
chr01	GPM	gene	9285278	9287448	-	LOC_Os01g16414	"CDS:actin, putative, expressed";Dir=sense
chr01	GPM	gene	9285278	9287448	-	LOC_Os01g16414	"CDS:actin, putative, expressed";Dir=sense
chr01	GPM	gene	9285278	9287448	-	LOC_Os01g16414	"CDS:actin, putative, expressed";Dir=sense
chr01	GPM	gene	9291880	9295169	-	LOC_Os01g16430	"CDS:cysteine proteinase inhibitor precursor protein, putative, expressed";Dir=sense
chr01	GPM	gene	9300678	9301192	-	LOC_Os01g16440	"CDS:expressed protein";Dir=sense
chr01	GPM	gene	9306153	9307937	+	LOC_Os01g16450	"CDS:peroxidase precursor, putative, expressed";Dir=sense
chr01	GPM	gene	9310879	9313443	-	LOC_Os01g16460	"CDS:expressed protein";Dir=sense
chr01	GPM	gene	9315296	9316773	+	LOC_Os01g16470	"CDS:phosphatidylinositol kinase, putative, expressed";Dir=indeterminate
chr01	GPM	gene	9337376	9339957	+	LOC_Os01g16510	"CDS:expressed protein";Dir=sense
chr01	GPM	gene	9340493	9343988	-	LOC_Os01g16520	"CDS:glutamyl-tRNA synthetase, cytoplasmic, putative, expressed";Dir=sense
chr01	GPM	gene	9345837	9349763	-	LOC_Os01g16530	"CDS:OsClp1 - Putative Clp protease homologue, expressed";Dir=sense
chr01	GPM	gene	9352851	9356868	+	LOC_Os01g16540	"CDS:NEDD8-activating enzyme E1 catalytic subunit, putative, expressed";Dir=sense
chr01	GPM	gene	9360917	9363016	-	LOC_Os01g16550	"CDS:expressed protein";Dir=sense
chr01	GPM	gene	9369248	9371147	-	LOC_Os01g16560	"CDS:antifreeze glycoprotein, putative, expressed";Dir=sense
chr01	GPM	gene	9378705	9379808	+	chrUn	"CDS:expressed protein";Dir=sense
chr01	GPM	gene	9392052	9392704	-	LOC_Os01g16590	"CDS:expressed protein";Dir=sense
chr01	GPM	gene	9397266	9401408	+	LOC_Os01g16600	"CDS:expressed protein";Dir=sense
chr01	GPM	gene	9402588	9403380	-	LOC_Os01g16610	"CDS:plastocyanin-like domain containing protein, putative, expressed";Dir=sense
chr01	GPM	gene	9406784	9408477	-	LOC_Os01g16620	"CDS:expressed protein";Dir=sense
chr01	GPM	gene	9406784	9408477	-	LOC_Os01g16620	"CDS:expressed protein";Dir=sense
chr01	GPM	gene	9411156	9412068	+	LOC_Os01g16630	"CDS:expressed protein";Dir=sense
chr01	GPM	gene	9413820	9416001	-	LOC_Os01g16640	"CDS:split hand/foot malformation type 1, putative, expressed";Dir=sense
chr01	GPM	gene	9417782	9418355	+	LOC_Os01g16650	"CDS:ubiquitin-conjugating enzyme, putative, expressed";Dir=indeterminate
chr01	GPM	gene	9434953	9436566	+	LOC_Os01g16670	"CDS:BSD domain-containing protein, putative, expressed";Dir=indeterminate
chr01	GPM	gene	9465469	9477738	+	LOC_Os01g16714	"CDS:flavin monooxygenase, putative, expressed";Dir=sense
chr01	GPM	gene	9483443	9485557	+	LOC_Os01g16750	"CDS:flavin monooxygenase, putative, expressed";Dir=sense
chr01	GPM	gene	9496695	9497399	+	LOC_Os01g16770	"CDS:expansin precursor, putative, expressed";Dir=indeterminate
chr01	GPM	gene	9503683	9520392	-	chrSy	"CDS:expressed protein";Dir=sense
chr01	GPM	gene	9504886	9508122	-	LOC_Os08g36890	"CDS:expressed protein";Dir=sense
chr01	GPM	gene	9504886	9508699	-	LOC_Os08g38190	"CDS:expressed protein";Dir=sense
chr01	GPM	gene	9504886	9507705	-	LOC_Os08g40350	"CDS:expressed protein";Dir=sense
chr01	GPM	gene	9504886	9508122	-	LOC_Os09g11900	"CDS:expressed protein";Dir=sense
chr01	GPM	gene	9504886	9508122	-	LOC_Os12g15980	"CDS:expressed protein";Dir=sense
chr01	GPM	gene	9528928	9529445	-	LOC_Os01g16800	"CDS:expressed protein";Dir=sense
chr01	GPM	gene	9551374	9552476	-	LOC_Os01g16810	"CDS:MYB family transcription factor, putative, expressed";Dir=sense
chr01	GPM	gene	9579649	9580689	-	LOC_Os01g16840	"CDS:microneme protein Sm70, putative, expressed";Dir=indeterminate
chr01	GPM	gene	9603942	9604994	-	LOC_Os01g16860	"CDS:AGO4-2, putative, expressed";Dir=sense
chr01	GPM	gene	9608218	9613837	-	LOC_Os01g16870	"CDS:argonaute, putative, expressed";Dir=sense
chr01	GPM	gene	9608218	9613837	-	LOC_Os01g16870	"CDS:argonaute, putative, expressed";Dir=sense
chr01	GPM	gene	9608218	9613837	-	LOC_Os01g16870	"CDS:argonaute, putative, expressed";Dir=sense
chr01	GPM	gene	9608218	9613837	-	LOC_Os01g16870	"CDS:argonaute, putative, expressed";Dir=sense
chr01	GPM	gene	9636436	9639243	-	LOC_Os01g16890	"CDS:ribosomal protein L7Ae, putative, expressed";Dir=sense
chr01	GPM	gene	9636540	9639243	-	LOC_Os01g16890	"CDS:ribosomal protein L7Ae, putative, expressed";Dir=sense
chr01	GPM	gene	9636965	9639243	-	LOC_Os01g16890	"CDS:ribosomal protein L7Ae, putative, expressed";Dir=sense
chr01	GPM	gene	9656650	9660617	+	LOC_Os01g16900	"CDS:dehydrogenase, putative, expressed";Dir=sense
chr01	GPM	gene	9656650	9660617	+	LOC_Os01g16900	"CDS:dehydrogenase, putative, expressed";Dir=sense
chr01	GPM	gene	9658727	9660617	+	LOC_Os01g16900	"CDS:dehydrogenase, putative, expressed";Dir=sense
chr01	GPM	gene	9661931	9666551	-	LOC_Os01g16910	"CDS:outer mitochondrial membrane porin, putative, expressed";Dir=sense
chr01	GPM	gene	9670714	9671542	+	LOC_Os01g16920	"CDS:embryonic protein DC-8, putative, expressed";Dir=sense
chr01	GPM	gene	9682756	9684066	-	LOC_Os01g16930	"CDS:presenilin, putative, expressed";Dir=indeterminate
chr01	GPM	gene	9684973	9689350	-	LOC_Os01g16940	"CDS:MazG nucleotide pyrophosphohydrolase domain containing protein, expressed";Dir=sense
chr01	GPM	gene	9690783	9691772	+	LOC_Os01g16950	"CDS:zinc finger, C3HC4 type domain containing protein, expressed";Dir=indeterminate
chr01	GPM	gene	9694700	9695942	-	LOC_Os01g16960	"CDS:pyruvate kinase, putative, expressed";Dir=sense
chr01	GPM	gene	9694700	9699560	-	LOC_Os01g16960	"CDS:pyruvate kinase, putative, expressed";Dir=sense
chr01	GPM	gene	9703204	9709607	-	LOC_Os01g16970	"CDS:glucosidase II beta subunit-like domain containing protein, expressed";Dir=sense
chr01	GPM	gene	9703204	9709607	-	LOC_Os01g16970	"CDS:glucosidase II beta subunit-like domain containing protein, expressed";Dir=sense
chr01	GPM	gene	9703425	9709607	-	LOC_Os01g16970	"CDS:glucosidase II beta subunit-like domain containing protein, expressed";Dir=sense
chr01	GPM	gene	9711884	9712339	-	LOC_Os01g16980	"CDS:expressed protein";Dir=indeterminate
chr01	GPM	gene	9727745	9728107	+	LOC_Os01g16990	"CDS:expressed protein";Dir=indeterminate
chr01	GPM	gene	9734027	9737641	+	LOC_Os01g17000	"CDS:expressed protein";Dir=sense
chr01	GPM	gene	9738619	9744724	-	LOC_Os01g17010	"CDS:phospholipid-transporting ATPase, putative, expressed";Dir=sense
chr01	GPM	gene	9751247	9754454	+	LOC_Os01g17020	"CDS:glycosyl hydrolases family 17 protein, putative, expressed";Dir=sense
chr01	GPM	gene	9755600	9756869	+	LOC_Os01g17030	"CDS:heat shock protein DnaJ, putative, expressed";Dir=sense
chr01	GPM	gene	9766527	9768021	+	LOC_Os01g17040	"CDS:heat shock protein DnaJ, putative, expressed";Dir=sense
chr01	GPM	gene	9771839	9772540	-	LOC_Os01g17050	"CDS:VQ domain containing protein, putative, expressed";Dir=indeterminate
chr01	GPM	gene	9795643	9797406	-	LOC_Os01g17060	"CDS:expressed protein";Dir=sense
chr01	GPM	gene	9796101	9796751	-	LOC_Os01g17060	"CDS:expressed protein";Dir=indeterminate
chr01	GPM	gene	9810302	9811406	-	LOC_Os01g17065	"CDS:expressed protein";Dir=sense
chr01	GPM	gene	9817702	9822897	+	LOC_Os01g17070	"CDS:OsDegp1 - Putative Deg protease homologue, expressed";Dir=sense
chr01	GPM	gene	9817702	9822897	+	LOC_Os01g17070	"CDS:OsDegp1 - Putative Deg protease homologue, expressed";Dir=sense
chr01	GPM	gene	9832204	9832538	+	LOC_Os01g17100	"CDS:hypothetical protein";Dir=indeterminate
chr01	GPM	gene	9878098	9879229	+	LOC_Os01g17150	"CDS:plastid-specific 50S ribosomal protein 5, chloroplast precursor, putative, expressed";Dir=sense
chr01	GPM	gene	9888044	9890307	+	LOC_Os01g17160	"CDS:OsSubt1 - Putative Subtilisin homologue, expressed";Dir=sense
chr01	GPM	gene	9893984	9895823	+	LOC_Os01g17170	"CDS:magnesium-protoporphyrin IX monomethyl ester cyclase,chloroplast precursor, putative, expressed";Dir=sense
chr01	GPM	gene	9893984	9895376	+	LOC_Os01g17170	"CDS:magnesium-protoporphyrin IX monomethyl ester cyclase,chloroplast precursor, putative, expressed";Dir=sense
chr01	GPM	gene	9902106	9908607	+	LOC_Os01g17180	"CDS:proteasome subunit, putative, expressed";Dir=sense
chr01	GPM	gene	9910647	9911877	+	LOC_Os01g17190	"CDS:OsCam3 - Calmodulin, expressed";Dir=sense
chr01	GPM	gene	9912665	9925795	-	LOC_Os01g17214	"CDS:major facilitator superfamily antiporter, putative, expressed";Dir=sense
chr01	GPM	gene	9936650	9939787	+	LOC_Os01g17240	"CDS:transporter, major facilitator family, putative, expressed";Dir=sense
chr01	GPM	gene	9940852	9944496	-	LOC_Os01g17250	"CDS:BRASSINOSTEROID INSENSITIVE 1-associated receptor kinase 1 precursor, putative, expressed";Dir=sense
chr01	GPM	gene	9953112	9958187	+	LOC_Os01g17260	"CDS:transcription factor, putative, expressed";Dir=sense
chr01	GPM	gene	9953112	9958187	+	LOC_Os01g17260	"CDS:transcription factor, putative, expressed";Dir=sense
chr01	GPM	gene	9959857	9969404	-	LOC_Os01g17279	"CDS:exonuclease, putative, expressed";Dir=sense
chr01	GPM	gene	9976996	9980545	+	LOC_Os01g17300	"CDS:expressed protein";Dir=sense
chr01	GPM	gene	9988108	9992012	+	LOC_Os01g17320	"CDS:PPR repeat domain containing protein, putative, expressed";Dir=sense
chr01	GPM	gene	9992766	9994095	-	LOC_Os01g17330	"CDS:eukaryotic translation initiation factor 6, putative, expressed";Dir=sense
chr01	GPM	gene	9992766	9994132	-	LOC_Os01g17330	"CDS:eukaryotic translation initiation factor 6, putative, expressed";Dir=sense
chr01	GPM	gene	10017502	10020193	+	LOC_Os01g17390	"CDS:OsFBX5 - F-box domain containing protein, expressed";Dir=sense
chr01	GPM	gene	10021158	10023263	-	LOC_Os01g17396	"CDS:expressed protein";Dir=sense
chr01	GPM	gene	10021158	10023263	-	LOC_Os01g17396	"CDS:expressed protein";Dir=sense
chr01	GPM	gene	10024721	10027861	-	LOC_Os01g17402	"CDS:cyclin, putative, expressed";Dir=sense
chr01	GPM	gene	10024721	10027861	-	LOC_Os01g17402	"CDS:cyclin, putative, expressed";Dir=sense
chr01	GPM	gene	10028814	10029026	+	LOC_Os01g17410	"CDS:expressed protein";Dir=indeterminate
chr01	GPM	gene	10031375	10032997	-	LOC_Os01g17420	"CDS:expressed protein";Dir=sense
chr01	GPM	gene	10034482	10039617	-	LOC_Os01g17430	"CDS:coatomer subunit beta-1, putative, expressed";Dir=sense
chr01	GPM	gene	10048532	10050251	-	LOC_Os01g17470	"CDS:plastocyanin-like domain containing protein, putative, expressed";Dir=sense
chr01	GPM	gene	10048532	10049077	-	LOC_Os01g17470	"CDS:plastocyanin-like domain containing protein, putative, expressed";Dir=indeterminate
chr01	GPM	gene	10069244	10070541	-	LOC_Os01g17980	"CDS:expressed protein";Dir=sense
chr01	GPM	gene	10072083	10076074	+	LOC_Os01g17990	"CDS:expressed protein";Dir=sense
chr01	GPM	gene	10084050	10085030	+	LOC_Os01g18010	"CDS:hypothetical protein";Dir=sense
chr01	GPM	gene	10100466	10103081	-	LOC_Os01g18050	"CDS:tubulin/FtsZ domain containing protein, putative, expressed";Dir=sense
chr01	GPM	gene	10115407	10119786	-	LOC_Os01g18060	"CDS:sugar transporter superfamily, putative, expressed";Dir=sense
chr01	GPM	gene	10120209	10124344	+	LOC_Os01g18070	"CDS:bacterial transferase hexapeptide domain containing protein, expressed";Dir=sense
chr01	GPM	gene	10137421	10137753	+	LOC_Os01g18090	"CDS:expressed protein";Dir=indeterminate
chr01	GPM	gene	10138853	10140888	-	LOC_Os01g18100	"CDS:OsRhmbd3 - Putative Rhomboid homologue, expressed";Dir=sense
chr01	GPM	gene	10145176	10147112	+	LOC_Os01g18110	"CDS:cinnamoyl CoA reductase, putative, expressed";Dir=sense
chr01	GPM	gene	10176082	10179651	+	LOC_Os01g18120	"CDS:cinnamoyl CoA reductase, putative, expressed";Dir=sense
chr01	GPM	gene	10197247	10199509	+	LOC_Os01g18130	"CDS:expressed protein";Dir=sense
chr01	GPM	gene	10200713	10201120	+	LOC_Os01g18140	"CDS:expressed protein";Dir=sense
chr01	GPM	gene	10205203	10206306	+	LOC_Os01g18150	"CDS:STE_MEK_ste7_MAP2K.1 - STE kinases include homologs to sterile 7, sterile 11 and sterile 20 from yeast, expressed";Dir=indeterminate
chr01	GPM	gene	10206754	10207119	+	LOC_Os01g18160	"CDS:expressed protein";Dir=indeterminate
chr01	GPM	gene	10209635	10210412	-	LOC_Os01g18170	"CDS:Cupin domain containing protein, expressed";Dir=sense
chr01	GPM	gene	10253742	10256461	+	LOC_Os01g18210	"CDS:peptidyl-prolyl cis-trans isomerase, putative, expressed";Dir=sense
chr01	GPM	gene	10261076	10264294	-	LOC_Os01g18220	"CDS:expressed protein";Dir=sense
chr01	GPM	gene	10272269	10273066	-	LOC_Os01g18230	"CDS:FAD-linked oxidoreductase protein, putative, expressed";Dir=sense
chr01	GPM	gene	10284021	10285522	-	LOC_Os01g18240	"CDS:MYB family transcription factor, putative, expressed";Dir=sense
chr01	GPM	gene	10300549	10301104	-	LOC_Os05g35870	"CDS:expressed protein";Dir=sense
chr01	GPM	gene	10316802	10330641	+	LOC_Os01g18280	"CDS:SNF7 domain containing protein, putative, expressed";Dir=sense
chr01	GPM	gene	10346238	10346624	+	LOC_Os01g18300	"CDS:expressed protein";Dir=indeterminate
chr01	GPM	gene	10351683	10352351	-	LOC_Os01g18310	"CDS:expressed protein";Dir=sense
chr01	GPM	gene	10352056	10352351	-	LOC_Os06g41540	"CDS:expressed protein";Dir=indeterminate
chr01	GPM	gene	10354663	10357908	+	LOC_Os01g18320	"CDS:protoporphyrinogen oxidase, chloroplast precursor, putative, expressed";Dir=sense
chr01	GPM	gene	10360429	10360755	+	LOC_Os01g18330	"CDS:hypothetical protein";Dir=sense
chr01	GPM	gene	10366427	10366875	+	LOC_Os01g18340	"CDS:glycine-rich cell wall protein, putative, expressed";Dir=indeterminate
chr01	GPM	gene	10370798	10371309	+	LOC_Os01g18350	"CDS:expressed protein";Dir=sense
chr01	GPM	gene	10380584	10382712	+	LOC_Os01g18360	"CDS:OsIAA4 - Auxin-responsive Aux/IAA gene family member, expressed";Dir=sense
chr01	GPM	gene	10381953	10382712	+	LOC_Os01g18360	"CDS:OsIAA4 - Auxin-responsive Aux/IAA gene family member, expressed";Dir=sense
chr01	GPM	gene	10384273	10386697	-	LOC_Os01g18370	"CDS:expressed protein";Dir=sense
chr01	GPM	gene	10387647	10388075	+	LOC_Os01g18375	"CDS:hydrophobic protein, putative, expressed";Dir=sense
chr01	GPM	gene	10415257	10419225	-	LOC_Os01g18390	"CDS:OsRCI2-1 - Putative low temperature and salt responsive protein, expressed";Dir=sense
chr01	GPM	gene	10418929	10419225	-	LOC_Os11g09560	"CDS:expressed protein";Dir=indeterminate
chr01	GPM	gene	10421400	10422609	+	LOC_Os04g32640	"CDS:hypothetical protein";Dir=sense
chr01	GPM	gene	10421618	10422609	+	LOC_Os08g15980	"CDS:expressed protein";Dir=sense
chr01	GPM	gene	10421682	10422297	+	LOC_Os12g25409	"CDS:expressed protein";Dir=sense
chr01	GPM	gene	10423905	10425271	-	LOC_Os01g18400	"CDS:CHIT10 - Chitinase family protein precursor, expressed";Dir=sense
chr01	GPM	gene	10428445	10431614	-	LOC_Os01g18410	"CDS:expressed protein";Dir=sense
chr01	GPM	gene	10434248	10434970	+	LOC_Os01g18420	"CDS:OsMADS88 - MADS-box family gene with M-gamma type-box, expressed";Dir=indeterminate
chr01	GPM	gene	10448260	10449180	+	LOC_Os01g18440	"CDS:OsMADS89 - MADS-box family gene with M-gamma type-box, expressed";Dir=indeterminate
chr01	GPM	gene	10451902	10452243	-	LOC_Os01g18450	"CDS:expressed protein";Dir=sense
chr01	GPM	gene	10457782	10458780	-	LOC_Os01g18460	"CDS:expressed protein";Dir=sense
chr01	GPM	gene	10466841	10467143	-	LOC_Os01g18490	"CDS:expressed protein";Dir=indeterminate
chr01	GPM	gene	10476394	10477655	-	LOC_Os01g18530	"CDS:expressed protein";Dir=sense
chr01	GPM	gene	10485724	10486084	+	LOC_Os09g19460	"CDS:hypothetical protein";Dir=indeterminate
chr01	GPM	gene	10486402	10488795	+	chrUn	"CDS:hypothetical protein";Dir=sense
chr01	GPM	gene	10492893	10493971	+	LOC_Os04g04140	"CDS:hypothetical protein";Dir=sense
chr01	GPM	gene	10523746	10532073	+	LOC_Os01g18584	"CDS:WRKY9, expressed";Dir=sense
chr01	GPM	gene	10542447	10549651	-	LOC_Os01g18620	"CDS:transferase family protein, putative, expressed";Dir=sense
chr01	GPM	gene	10551130	10552936	-	LOC_Os01g18630	"CDS:aspartic proteinase oryzasin-1 precursor, putative, expressed";Dir=sense
chr01	GPM	gene	10551130	10553712	-	LOC_Os01g18630	"CDS:aspartic proteinase oryzasin-1 precursor, putative, expressed";Dir=sense
chr01	GPM	gene	10555850	10559322	-	LOC_Os01g18640	"CDS:aminotransferase, putative, expressed";Dir=sense
chr01	GPM	gene	10555850	10559322	-	LOC_Os01g18640	"CDS:aminotransferase, putative, expressed";Dir=sense
chr01	GPM	gene	10563804	10567834	+	LOC_Os01g18660	"CDS:aminotransferase, putative, expressed";Dir=sense
chr01	GPM	gene	10570460	10576018	-	LOC_Os01g18670	"CDS:MDR-like ABC transporter, putative, expressed";Dir=sense
chr01	GPM	gene	10602838	10604684	-	LOC_Os01g18710	"CDS:hypothetical protein";Dir=sense
chr01	GPM	gene	10605437	10606104	+	LOC_Os01g18720	"CDS:expressed protein";Dir=sense
chr01	GPM	gene	10613478	10614555	-	LOC_Os01g18730	"CDS:expressed protein";Dir=indeterminate
chr01	GPM	gene	10615149	10618927	-	LOC_Os01g18744	"CDS:transferase family protein, putative, expressed";Dir=sense
chr01	GPM	gene	10623862	10625855	-	LOC_Os01g18780	"CDS:fibroin heavy chain precursor, putative, expressed";Dir=sense
chr01	GPM	gene	10643142	10643645	+	LOC_Os01g18790	"CDS:expressed protein";Dir=indeterminate
chr01	GPM	gene	10668354	10672519	+	LOC_Os01g18800	"CDS:CAMK_KIN1/SNF1/Nim1_like.9 - CAMK includes calcium/calmodulin depedent protein kinases, expressed";Dir=sense
chr01	GPM	gene	10668354	10672288	+	LOC_Os01g18800	"CDS:CAMK_KIN1/SNF1/Nim1_like.9 - CAMK includes calcium/calmodulin depedent protein kinases, expressed";Dir=sense
chr01	GPM	gene	10668354	10671781	+	LOC_Os01g18800	"CDS:CAMK_KIN1/SNF1/Nim1_like.9 - CAMK includes calcium/calmodulin depedent protein kinases, expressed";Dir=sense
chr01	GPM	gene	10668354	10670804	+	LOC_Os01g18800	"CDS:CAMK_KIN1/SNF1/Nim1_like.9 - CAMK includes calcium/calmodulin depedent protein kinases, expressed";Dir=sense
chr01	GPM	gene	10670292	10672519	+	LOC_Os01g18800	"CDS:CAMK_KIN1/SNF1/Nim1_like.9 - CAMK includes calcium/calmodulin depedent protein kinases, expressed";Dir=sense
chr01	GPM	gene	10673570	10675705	-	LOC_Os01g18810	"CDS:expressed protein";Dir=sense
chr01	GPM	gene	10686325	10687414	-	LOC_Os01g18830	"CDS:expressed protein";Dir=sense
chr01	GPM	gene	10688360	10689702	+	LOC_Os01g18840	"CDS:IF, putative, expressed";Dir=sense
chr01	GPM	gene	10696621	10701877	+	LOC_Os01g18850	"CDS:OsSPL1 - SBP-box gene family member, expressed";Dir=sense
chr01	GPM	gene	10696621	10701877	+	LOC_Os01g18850	"CDS:OsSPL1 - SBP-box gene family member, expressed";Dir=sense
chr01	GPM	gene	10696621	10701877	+	LOC_Os01g18850	"CDS:OsSPL1 - SBP-box gene family member, expressed";Dir=sense
chr01	GPM	gene	10696621	10701877	+	LOC_Os01g18850	"CDS:OsSPL1 - SBP-box gene family member, expressed";Dir=sense
chr01	GPM	gene	10703217	10704407	-	LOC_Os01g18860	"CDS:S-adenosylmethionine synthetase, putative, expressed";Dir=indeterminate
chr01	GPM	gene	10703217	10704407	-	LOC_Os01g18860	"CDS:S-adenosylmethionine synthetase, putative, expressed";Dir=indeterminate
chr01	GPM	gene	10710442	10711862	-	LOC_Os01g18870	"CDS:helix-loop-helix DNA-binding domain containing protein, expressed";Dir=sense
chr01	GPM	gene	10719063	10720313	+	LOC_Os01g18880	"CDS:ubiquitin carboxyl-terminal hydrolase, family 1, putative, expressed";Dir=indeterminate
chr01	GPM	gene	10719063	10720313	+	LOC_Os01g18880	"CDS:ubiquitin carboxyl-terminal hydrolase, family 1, putative, expressed";Dir=indeterminate
chr01	GPM	gene	10723364	10726048	-	LOC_Os01g18890	"CDS:peroxidase precursor, putative, expressed";Dir=sense
chr01	GPM	gene	10730773	10731069	-	LOC_Os01g18900	"CDS:stigma specific peroxidase precursor, putative, expressed";Dir=indeterminate
chr01	GPM	gene	10734963	10736087	-	LOC_Os01g18910	"CDS:peroxidase precursor, putative, expressed";Dir=sense
chr01	GPM	gene	10740073	10740918	-	LOC_Os07g06240	"CDS:expressed protein";Dir=sense
chr01	GPM	gene	10742466	10743938	-	LOC_Os07g06175	"CDS:peroxidase precursor, putative, expressed";Dir=sense
chr01	GPM	gene	10742466	10743290	-	LOC_Os07g06380	"CDS:peroxidase precursor, putative, expressed";Dir=indeterminate
chr01	GPM	gene	10742472	10744010	-	LOC_Os01g18930	"CDS:peroxidase precursor, putative, expressed";Dir=sense
chr01	GPM	gene	10745894	10756721	-	LOC_Os01g18940	"CDS:expressed protein";Dir=sense
chr01	GPM	gene	10753708	10753884	+	LOC_Os01g36270	"CDS:expressed protein";Dir=indeterminate
chr01	GPM	gene	10765282	10766427	-	LOC_Os01g18950	"CDS:peroxidase precursor, putative, expressed";Dir=sense
chr01	GPM	gene	10767912	10768632	+	LOC_Os01g18960	"CDS:hypothetical protein";Dir=sense
chr01	GPM	gene	10772572	10773775	-	LOC_Os01g18970	"CDS:peroxidase precursor, putative, expressed";Dir=sense
chr01	GPM	gene	10785238	10786492	-	LOC_Os01g19020	"CDS:peroxidase precursor, putative, expressed";Dir=sense
chr01	GPM	gene	10812587	10812914	+	LOC_Os06g44700	"CDS:hypothetical protein";Dir=sense
chr01	GPM	gene	10815936	10816061	-	LOC_Os01g19080	"CDS:ligA, putative, expressed";Dir=indeterminate
chr01	GPM	gene	10848840	10848876	-	LOC_Os01g27070	"CDS:expressed protein";Dir=indeterminate
chr01	GPM	gene	10852090	10853688	-	LOC_Os01g19120	"CDS:expressed protein";Dir=sense
chr01	GPM	gene	10855070	10857122	-	LOC_Os01g19130	"CDS:protein phosphatase 2C, putative, expressed";Dir=sense
chr01	GPM	gene	10865093	10866647	-	LOC_Os01g19140	"CDS:O-sialoglycoprotein endopeptidase, putative, expressed";Dir=sense
chr01	GPM	gene	10865093	10866647	-	LOC_Os01g19140	"CDS:O-sialoglycoprotein endopeptidase, putative, expressed";Dir=sense
chr01	GPM	gene	10867858	10868996	-	LOC_Os01g19160	"CDS:protein kinase domain containing protein, expressed";Dir=sense
chr01	GPM	gene	10867858	10868996	-	LOC_Os01g19160	"CDS:protein kinase domain containing protein, expressed";Dir=sense
chr01	GPM	gene	10872469	10874815	+	LOC_Os01g19150	"CDS:CGMC_GSK.3 - CGMC includes CDA, MAPK, GSK3, and CLKC kinases, expressed";Dir=sense
chr01	GPM	gene	10872469	10874815	+	LOC_Os01g19150	"CDS:CGMC_GSK.3 - CGMC includes CDA, MAPK, GSK3, and CLKC kinases, expressed";Dir=sense
chr01	GPM	gene	10872469	10874815	+	LOC_Os01g19150	"CDS:CGMC_GSK.3 - CGMC includes CDA, MAPK, GSK3, and CLKC kinases, expressed";Dir=sense
chr01	GPM	gene	10873154	10874815	+	LOC_Os01g19150	"CDS:CGMC_GSK.3 - CGMC includes CDA, MAPK, GSK3, and CLKC kinases, expressed";Dir=sense
chr01	GPM	gene	10873154	10874557	+	LOC_Os01g19150	"CDS:CGMC_GSK.3 - CGMC includes CDA, MAPK, GSK3, and CLKC kinases, expressed";Dir=sense
chr01	GPM	gene	10878396	10880107	+	LOC_Os01g19170	"CDS:polygalacturonase, putative, expressed";Dir=sense
chr01	GPM	gene	10884572	10884891	+	LOC_Os05g32690	"CDS:expressed protein";Dir=indeterminate
chr01	GPM	gene	10884584	10884891	+	LOC_Os01g71020	"CDS:expressed protein";Dir=indeterminate
chr01	GPM	gene	10908277	10910808	+	LOC_Os01g19220	"CDS:beta-D-xylosidase, putative, expressed";Dir=sense
chr01	GPM	gene	10926688	10927291	+	LOC_Os01g19230	"CDS:expressed protein";Dir=indeterminate
chr01	GPM	gene	10928587	10932641	+	LOC_Os01g19240	"CDS:integral membrane protein DUF6 containing protein, expressed";Dir=sense
chr01	GPM	gene	10938257	10939913	+	LOC_Os01g19260	"CDS:ATPase, putative, expressed";Dir=sense
chr01	GPM	gene	10941117	10942988	+	LOC_Os01g19270	"CDS:expressed protein";Dir=sense
chr01	GPM	gene	10944565	10945827	-	LOC_Os01g19280	"CDS:expressed protein";Dir=indeterminate
chr01	GPM	gene	10973428	10976614	+	LOC_Os01g19290	"CDS:integral membrane protein DUF6 containing protein, expressed";Dir=sense
chr01	GPM	gene	10991467	10992904	+	LOC_Os01g19320	"CDS:expressed protein";Dir=sense
chr01	GPM	gene	10994810	10995691	+	LOC_Os01g19330	"CDS:MYB family transcription factor, putative, expressed";Dir=indeterminate
chr01	GPM	gene	11000639	11001154	-	LOC_Os04g47670	"CDS:expressed protein";Dir=sense
chr01	GPM	gene	11004940	11005266	+	LOC_Os01g19340	"CDS:expressed protein";Dir=indeterminate
chr01	GPM	gene	11009437	11009841	-	LOC_Os01g19350	"CDS:expressed protein";Dir=indeterminate
chr01	GPM	gene	11023955	11027027	+	LOC_Os01g19380	"CDS:pentatricopeptide, putative, expressed";Dir=sense
chr01	GPM	gene	11028286	11031807	-	LOC_Os01g19390	"CDS:glycerol-3-phosphate acyltransferase, putative, expressed";Dir=sense
chr01	GPM	gene	11034826	11037192	+	LOC_Os01g19400	"CDS:expressed protein";Dir=sense
chr01	GPM	gene	11038546	11040317	-	LOC_Os01g19410	"CDS:expressed protein";Dir=sense
chr01	GPM	gene	11038996	11040317	-	LOC_Os01g19410	"CDS:expressed protein";Dir=sense
chr01	GPM	gene	11039801	11040317	-	LOC_Os01g19410	"CDS:expressed protein";Dir=indeterminate
chr01	GPM	gene	11048501	11049085	-	LOC_Os01g19430	"CDS:3-5 exonuclease domain-containing protein, putative, expressed";Dir=indeterminate
chr01	GPM	gene	11055449	11057147	+	LOC_Os01g19440	"CDS:pectinesterase, putative, expressed";Dir=sense
chr01	GPM	gene	11057660	11062080	-	LOC_Os01g19450	"CDS:ATP-citrate synthase subunit 1, putative, expressed";Dir=sense
chr01	GPM	gene	11057660	11061844	-	LOC_Os01g19450	"CDS:ATP-citrate synthase subunit 1, putative, expressed";Dir=sense
chr01	GPM	gene	11082205	11082738	+	LOC_Os02g17840	"CDS:expressed protein";Dir=indeterminate
chr01	GPM	gene	11084601	11097596	-	LOC_Os01g19470	"CDS:nodal modulator 1 precursor, putative, expressed";Dir=sense
chr01	GPM	gene	11118317	11122500	+	LOC_Os01g19480	"CDS:kelch motif family protein, putative, expressed";Dir=sense
chr01	GPM	gene	11124225	11127496	-	LOC_Os01g19490	"CDS:pentatricopeptide, putative, expressed";Dir=sense
chr01	GPM	gene	11130340	11130616	-	LOC_Os01g19500	"CDS:expressed protein";Dir=indeterminate
chr01	GPM	gene	11139764	11144813	-	LOC_Os01g19529	"CDS:pentatricopeptide, putative, expressed";Dir=sense
chr01	GPM	gene	11151147	11155296	-	LOC_Os01g19548	"CDS:pentatricopeptide, putative, expressed";Dir=sense
chr01	GPM	gene	11151147	11155296	-	LOC_Os01g19548	"CDS:pentatricopeptide, putative, expressed";Dir=sense
chr01	GPM	gene	11156083	11156478	-	LOC_Os01g19570	"CDS:hypothetical protein";Dir=indeterminate
chr01	GPM	gene	11157539	11159911	+	LOC_Os01g19580	"CDS:expressed protein";Dir=sense
chr01	GPM	gene	11171603	11174947	-	LOC_Os01g19610	"CDS:plant protein of unknown function domain containing protein, expressed";Dir=sense
chr01	GPM	gene	11185291	11185394	+	LOC_Os12g34900	"CDS:expressed protein";Dir=indeterminate
chr01	GPM	gene	11185291	11185490	+	LOC_Os12g34900	"CDS:expressed protein";Dir=indeterminate
chr01	GPM	gene	11185407	11185859	+	LOC_Os01g19630	"CDS:expressed protein";Dir=indeterminate
chr01	GPM	gene	11185407	11185859	+	LOC_Os01g19630	"CDS:expressed protein";Dir=indeterminate
chr01	GPM	gene	11185407	11185859	+	LOC_Os01g19630	"CDS:expressed protein";Dir=indeterminate
chr01	GPM	gene	11185407	11185859	+	LOC_Os01g19630	"CDS:expressed protein";Dir=indeterminate
chr01	GPM	gene	11210631	11211098	+	LOC_Os01g19670	"CDS:expressed protein";Dir=indeterminate
chr01	GPM	gene	11222548	11231882	+	LOC_Os01g19694	"CDS:Homeobox domain containing protein, expressed";Dir=sense
chr01	GPM	gene	11253020	11253521	-	LOC_Os01g19730	"CDS:expressed protein";Dir=sense
chr01	GPM	gene	11256962	11257336	-	LOC_Os01g19740	"CDS:calvin cycle protein CP12, putative, expressed";Dir=indeterminate
chr01	GPM	gene	11261729	11262736	+	LOC_Os01g19750	"CDS:glycosyl hydrolase, putative, expressed";Dir=indeterminate
chr01	GPM	gene	11265218	11273459	+	LOC_Os01g19760	"CDS:expressed protein";Dir=sense
chr01	GPM	gene	11275223	11276771	-	LOC_Os01g19770	"CDS:mitochondrial import inner membrane translocase subunit Tim17, putative, expressed";Dir=sense
chr01	GPM	gene	11277248	11278018	+	LOC_Os01g19780	"CDS:expressed protein";Dir=indeterminate
chr01	GPM	gene	11280717	11281061	+	LOC_Os01g19790	"CDS:hypothetical protein";Dir=indeterminate
chr01	GPM	gene	11285243	11287830	-	LOC_Os01g19800	"CDS:zinc finger, C3HC4 type, putative, expressed";Dir=sense
chr01	GPM	gene	11298657	11299685	+	LOC_Os01g19820	"CDS:universal stress protein domain containing protein, putative, expressed";Dir=sense
chr01	GPM	gene	11298657	11299685	+	LOC_Os01g19820	"CDS:universal stress protein domain containing protein, putative, expressed";Dir=sense
chr01	GPM	gene	11298657	11299685	+	LOC_Os01g19820	"CDS:universal stress protein domain containing protein, putative, expressed";Dir=sense
chr01	GPM	gene	11298657	11299685	+	LOC_Os01g19820	"CDS:universal stress protein domain containing protein, putative, expressed";Dir=sense
chr01	GPM	gene	11300126	11300420	-	LOC_Os01g19830	"CDS:hypothetical protein";Dir=sense
chr01	GPM	gene	11303144	11304238	-	LOC_Os01g19840	"CDS:60S ribosomal protein L29-2, putative, expressed";Dir=sense
chr01	GPM	gene	11307340	11314879	-	LOC_Os01g19850	"CDS:amino acid permease family protein, putative, expressed";Dir=sense
chr01	GPM	gene	11317365	11319331	-	LOC_Os01g19860	"CDS:expressed protein";Dir=sense
chr01	GPM	gene	11326167	11330840	+	LOC_Os01g19870	"CDS:hydrolase, acting on carbon-nitrogen, putative, expressed";Dir=sense
chr01	GPM	gene	11336672	11337166	+	LOC_Os01g19880	"CDS:expressed protein";Dir=indeterminate
chr01	GPM	gene	11345892	11346387	-	LOC_Os03g03050	"CDS:expressed protein";Dir=sense
chr01	GPM	gene	11360619	11361149	+	LOC_Os01g19910	"CDS:expressed protein";Dir=indeterminate
chr01	GPM	gene	11370218	11373108	+	LOC_Os01g19940	"CDS:expressed protein";Dir=sense
chr01	GPM	gene	11375176	11376087	-	LOC_Os01g19950	"CDS:expressed protein";Dir=sense
chr01	GPM	gene	11403941	11409955	+	LOC_Os01g19970	"CDS:MYB family transcription factor, putative, expressed";Dir=sense
chr01	GPM	gene	11411484	11413274	+	LOC_Os01g19980	"CDS:hypothetical protein";Dir=sense
chr01	GPM	gene	11417867	11418668	-	LOC_Os01g19990	"CDS:expressed protein";Dir=sense
chr01	GPM	gene	11420349	11420597	-	LOC_Os01g20000	"CDS:expressed protein";Dir=indeterminate
chr01	GPM	gene	11422924	11423190	-	LOC_Os01g20010	"CDS:expressed protein";Dir=indeterminate
chr01	GPM	gene	11426124	11427767	+	LOC_Os01g20020	"CDS:hypothetical protein";Dir=sense
chr01	GPM	gene	11432319	11433056	+	LOC_Os01g20030	"CDS:expressed protein";Dir=indeterminate
chr01	GPM	gene	11442784	11443251	+	LOC_Os01g20060	"CDS:expressed protein";Dir=indeterminate
chr01	GPM	gene	11463353	11463706	+	LOC_Os01g20100	"CDS:expressed protein";Dir=indeterminate
chr01	GPM	gene	11465810	11474254	+	LOC_Os01g20110	"CDS:expressed protein";Dir=sense
chr01	GPM	gene	11480370	11484402	-	LOC_Os01g20120	"CDS:expressed protein";Dir=sense
chr01	GPM	gene	11480714	11484402	-	LOC_Os01g20120	"CDS:expressed protein";Dir=sense
chr01	GPM	gene	11480899	11484402	-	LOC_Os01g20120	"CDS:expressed protein";Dir=sense
chr01	GPM	gene	11495975	11498262	-	LOC_Os06g36430	"CDS:variant latency associated nuclear antigen, putative, expressed";Dir=sense
chr01	GPM	gene	11497311	11498262	-	LOC_Os04g01830	"CDS:latency associated nuclear antigen, putative";Dir=sense
chr01	GPM	gene	11497420	11498262	-	LOC_Os08g26080	"CDS:latency associated nuclear antigen, putative, expressed";Dir=sense
chr01	GPM	gene	11497554	11498262	-	LOC_Os06g49570	"CDS:expressed protein";Dir=indeterminate
chr01	GPM	gene	11497559	11498262	-	LOC_Os05g50050	"CDS:keratin, type I cytoskeletal 50 kDa, putative, expressed";Dir=indeterminate
chr01	GPM	gene	11497559	11498262	-	LOC_Os11g27600	"CDS:keratin, type I cytoskeletal 50 kDa, putative, expressed";Dir=indeterminate
chr01	GPM	gene	11497560	11498262	-	LOC_Os04g13610	"CDS:latency associated nuclear antigen, putative, expressed";Dir=indeterminate
chr01	GPM	gene	11497560	11498262	-	LOC_Os07g36020	"CDS:latency associated nuclear antigen, putative, expressed";Dir=indeterminate
chr01	GPM	gene	11497560	11498262	-	LOC_Os12g12830	"CDS:latency associated nuclear antigen, putative, expressed";Dir=indeterminate
chr01	GPM	gene	11497560	11498262	-	LOC_Os12g29240	"CDS:latency associated nuclear antigen, putative";Dir=indeterminate
chr01	GPM	gene	11497566	11498262	-	LOC_Os02g45030	"CDS:latency associated nuclear antigen, putative, expressed";Dir=indeterminate
chr01	GPM	gene	11497692	11497857	-	LOC_Os07g35220	"CDS:hypothetical protein";Dir=indeterminate
chr01	GPM	gene	11497692	11497857	-	LOC_Os10g14270	"CDS:hypothetical protein";Dir=indeterminate
chr01	GPM	gene	11497692	11497857	-	LOC_Os11g08780	"CDS:hypothetical protein";Dir=indeterminate
chr01	GPM	gene	11497751	11497857	-	LOC_Os01g59240	"CDS:expressed protein";Dir=indeterminate
chr01	GPM	gene	11497768	11498262	-	LOC_Os01g20140	"CDS:latency associated nuclear antigen, putative, expressed";Dir=indeterminate
chr01	GPM	gene	11501843	11503018	+	LOC_Os04g08120	"CDS:hypothetical protein";Dir=sense
chr01	GPM	gene	11502526	11503018	+	LOC_Os04g01850	"CDS:hypothetical protein";Dir=sense
chr01	GPM	gene	11512858	11516846	-	LOC_Os01g20160	"CDS:OsHKT1;5 - Na+ transporter, expressed";Dir=sense
chr01	GPM	gene	11526029	11528627	+	LOC_Os01g20170	"CDS:expressed protein";Dir=sense
chr01	GPM	gene	11527871	11528292	+	LOC_Os12g10940	"CDS:hypothetical protein";Dir=indeterminate
chr01	GPM	gene	11562824	11564445	-	LOC_Os01g20204	"CDS:expressed protein";Dir=sense
chr01	GPM	gene	11566671	11567697	-	LOC_Os01g20206	"CDS:methyltransferase, putative, expressed";Dir=sense
chr01	GPM	gene	11587731	11588367	+	LOC_Os01g20208	"CDS:expressed protein";Dir=sense
chr01	GPM	gene	11590101	11594038	+	LOC_Os01g20700	"CDS:hypothetical protein";Dir=sense
chr01	GPM	gene	11594614	11995200	-	LOC_Os10g05770	"CDS:expressed protein";Dir=indeterminate
chr01	GPM	gene	11595688	11596465	-	LOC_Os01g20710	"CDS:expressed protein";Dir=indeterminate
chr01	GPM	gene	11596175	11596464	-	LOC_Os04g03140	"CDS:expressed protein";Dir=indeterminate
chr01	GPM	gene	11599011	11602253	+	LOC_Os01g20720	"CDS:CC-NBS-LRR, putative, expressed";Dir=indeterminate
chr01	GPM	gene	11626007	11626843	-	LOC_Os01g20770	"CDS:expressed protein";Dir=sense
chr01	GPM	gene	11630664	11631230	+	LOC_Os01g20780	"CDS:anther-specific protein SF18 precursor, putative, expressed";Dir=indeterminate
chr01	GPM	gene	11636203	11636454	-	LOC_Os01g20800	"CDS:expressed protein";Dir=indeterminate
chr01	GPM	gene	11640577	11641277	-	LOC_Os01g20810	"CDS:expressed protein";Dir=sense
chr01	GPM	gene	11644846	11645482	-	LOC_Os01g20820	"CDS:expressed protein";Dir=sense
chr01	GPM	gene	11656071	11657159	+	LOC_Os01g20830	"CDS:heavy metal-associated domain containing protein, expressed";Dir=sense
chr01	GPM	gene	11663356	11667175	+	LOC_Os01g20840	"CDS:lipase class 3 family protein, putative, expressed";Dir=sense
chr01	GPM	gene	11669098	11669489	-	LOC_Os01g20850	"CDS:expressed protein";Dir=sense
chr01	GPM	gene	11670502	11681897	-	LOC_Os01g20860	"CDS:phospholipase D. Active site motif family protein, expressed";Dir=sense
chr01	GPM	gene	11683692	11685010	-	LOC_Os07g29060	"CDS:expressed protein";Dir=sense
chr01	GPM	gene	11698779	11699126	+	LOC_Os01g20870	"CDS:expressed protein";Dir=indeterminate
chr01	GPM	gene	11706579	11710990	+	LOC_Os01g20880	"CDS:OsWAK3 - OsWAK receptor-like cytoplasmic kinase OsWAK-RLCK, expressed";Dir=sense
chr01	GPM	gene	11717236	11717400	+	LOC_Os01g20890	"CDS:expressed protein";Dir=indeterminate
chr01	GPM	gene	11718473	11718667	-	LOC_Os01g20894	"CDS:expressed protein";Dir=indeterminate
chr01	GPM	gene	11729137	11732664	+	LOC_Os01g20900	"CDS:OsWAK4 - OsWAK receptor-like cytoplasmic kinase OsWAK-RLCK, expressed";Dir=sense
chr01	GPM	gene	11729137	11732799	+	LOC_Os01g20900	"CDS:OsWAK4 - OsWAK receptor-like cytoplasmic kinase OsWAK-RLCK, expressed";Dir=sense
chr01	GPM	gene	11729137	11732664	+	LOC_Os01g20900	"CDS:OsWAK4 - OsWAK receptor-like cytoplasmic kinase OsWAK-RLCK, expressed";Dir=sense
chr01	GPM	gene	11729137	11733263	+	LOC_Os01g20900	"CDS:OsWAK4 - OsWAK receptor-like cytoplasmic kinase OsWAK-RLCK, expressed";Dir=sense
chr01	GPM	gene	11729137	11733028	+	LOC_Os01g20900	"CDS:OsWAK4 - OsWAK receptor-like cytoplasmic kinase OsWAK-RLCK, expressed";Dir=sense
chr01	GPM	gene	11729137	11732799	+	LOC_Os01g20900	"CDS:OsWAK4 - OsWAK receptor-like cytoplasmic kinase OsWAK-RLCK, expressed";Dir=sense
chr01	GPM	gene	11729137	11733263	+	LOC_Os01g20900	"CDS:OsWAK4 - OsWAK receptor-like cytoplasmic kinase OsWAK-RLCK, expressed";Dir=sense
chr01	GPM	gene	11737107	11737856	+	LOC_Os01g20910	"CDS:zinc finger, C3HC4 type domain containing protein, expressed";Dir=indeterminate
chr01	GPM	gene	11738653	11739023	+	LOC_Os01g20920	"CDS:expressed protein";Dir=indeterminate
chr01	GPM	gene	11739574	11741646	+	LOC_Os01g20930	"CDS:RING-H2 finger protein, putative, expressed";Dir=sense
chr01	GPM	gene	11744590	11750045	+	LOC_Os01g20940	"CDS:PHS1, putative, expressed";Dir=sense
chr01	GPM	gene	11753965	11755005	-	LOC_Os01g20950	"CDS:sulfotransferase domain containing protein, expressed";Dir=indeterminate
chr01	GPM	gene	11761315	11761596	+	LOC_Os01g20960	"CDS:hypothetical protein";Dir=sense
[truncated: 50,413 more rows]
