# Supplementary material for: Methylation in the CHH Context Allows to Predict Recombination in Rice
Source: Int J Mol Sci. 2022 Oct 19;23(20):12505. doi: 10.3390/ijms232012505 (PMC9604423; doi:10.3390/ijms232012505)
Supplement: Supplementary file 1 [file ijms-23-12505-s001.zip › Supplementary_material_Table S2_Genes_AZU.csv]

chromosome	Variety	Feauture	Start	End	Strand	ID_Gene	Annotation
chr01	AZU	gene	2815	9928	+	LOC_Os01g01010	"CDS:TBC domain containing protein, expressed";Dir=sense
chr01	AZU	gene	2815	9663	+	LOC_Os01g01010	"CDS:TBC domain containing protein, expressed";Dir=sense
chr01	AZU	gene	11164	11683	+	LOC_Os01g01019	"CDS:expressed protein";Dir=sense
chr01	AZU	gene	12140	14725	+	LOC_Os01g01030	"CDS:monocopper oxidase, putative, expressed";Dir=sense
chr01	AZU	gene	15965	17638	+	LOC_Os01g01040	"CDS:expressed protein";Dir=sense
chr01	AZU	gene	15965	18959	+	LOC_Os01g01040	"CDS:expressed protein";Dir=sense
chr01	AZU	gene	15965	18959	+	LOC_Os01g01040	"CDS:expressed protein";Dir=sense
chr01	AZU	gene	15965	18959	+	LOC_Os01g01040	"CDS:expressed protein";Dir=sense
chr01	AZU	gene	22598	25765	+	LOC_Os01g01050	"CDS:R3H domain containing protein, expressed";Dir=sense
chr01	AZU	gene	22624	25765	+	LOC_Os01g01050	"CDS:R3H domain containing protein, expressed";Dir=sense
chr01	AZU	gene	26595	27829	+	LOC_Os01g01060	"CDS:40S ribosomal protein S5, putative, expressed";Dir=sense
chr01	AZU	gene	29356	33540	+	LOC_Os01g01070	"CDS:expressed protein";Dir=sense
chr01	AZU	gene	29356	33063	+	LOC_Os01g01070	"CDS:expressed protein";Dir=sense
chr01	AZU	gene	29356	33540	+	LOC_Os01g01070	"CDS:expressed protein";Dir=sense
chr01	AZU	gene	35159	40423	+	LOC_Os01g01080	"CDS:decarboxylase, putative, expressed";Dir=sense
chr01	AZU	gene	37010	40423	+	LOC_Os01g01080	"CDS:decarboxylase, putative, expressed";Dir=sense
chr01	AZU	gene	37010	40423	+	LOC_Os01g01080	"CDS:decarboxylase, putative, expressed";Dir=sense
chr01	AZU	gene	58074	60506	+	LOC_Os01g01115	"CDS:pentatricopeptide, putative, expressed";Dir=indeterminate
chr01	AZU	gene	61520	62761	+	LOC_Os01g01120	"CDS:enolase-phosphatase E1, putative, expressed";Dir=sense
chr01	AZU	gene	63086	65366	-	LOC_Os01g01130	"CDS:snurportin-1, putative, expressed";Dir=sense
chr01	AZU	gene	69091	69547	+	LOC_Os01g01140	"CDS:expressed protein";Dir=sense
chr01	AZU	gene	72319	76424	+	LOC_Os01g01150	"CDS:RNA recognition motif, putative, expressed";Dir=sense
chr01	AZU	gene	72319	76424	+	LOC_Os01g01150	"CDS:RNA recognition motif, putative, expressed";Dir=sense
chr01	AZU	gene	72319	76424	+	LOC_Os01g01150	"CDS:RNA recognition motif, putative, expressed";Dir=sense
chr01	AZU	gene	81924	83281	+	LOC_Os01g01160	"CDS:heat shock protein DnaJ, putative, expressed";Dir=sense
chr01	AZU	gene	84798	88002	+	LOC_Os01g01170	"CDS:expressed protein";Dir=sense
chr01	AZU	gene	88405	88623	-	LOC_Os01g01180	"CDS:expressed protein";Dir=indeterminate
chr01	AZU	gene	89244	90887	-	LOC_Os01g01190	"CDS:phosphoesterase family protein, putative, expressed";Dir=indeterminate
chr01	AZU	gene	118561	119503	+	LOC_Os01g01280	"CDS:expressed protein";Dir=sense
chr01	AZU	gene	124401	125666	+	LOC_Os01g01290	"CDS:histone-like transcription factor and archaeal histone, putative, expressed";Dir=indeterminate
chr01	AZU	gene	126335	128159	+	LOC_Os01g01295	"CDS:expressed protein";Dir=sense
chr01	AZU	gene	129896	131826	+	LOC_Os01g01302	"CDS:shikimate kinase, putative, expressed";Dir=sense
chr01	AZU	gene	132398	134569	+	LOC_Os01g01307	"CDS:translocon-associated protein beta domain containing protein, expressed";Dir=sense
chr01	AZU	gene	132398	134569	+	LOC_Os01g01307	"CDS:translocon-associated protein beta domain containing protein, expressed";Dir=sense
chr01	AZU	gene	153850	154511	-	LOC_Os01g01340	"CDS:light-induced protein 1-like, putative, expressed";Dir=sense
chr01	AZU	gene	153998	154511	-	LOC_Os01g01340	"CDS:light-induced protein 1-like, putative, expressed";Dir=sense
chr01	AZU	gene	155296	157323	-	LOC_Os01g01350	"CDS:SNF7 domain containing protein, putative, expressed";Dir=sense
chr01	AZU	gene	155296	156903	-	LOC_Os01g01350	"CDS:SNF7 domain containing protein, putative, expressed";Dir=sense
chr01	AZU	gene	162893	164713	+	LOC_Os01g01360	"CDS:peptide transporter PTR2, putative, expressed";Dir=indeterminate
chr01	AZU	gene	170767	174488	-	LOC_Os01g01369	"CDS:3-beta-hydroxysteroid-Delta-isomerase, putative, expressed";Dir=sense
chr01	AZU	gene	178121	179686	+	LOC_Os01g01380	"CDS:expressed protein";Dir=indeterminate
chr01	AZU	gene	182250	184536	+	LOC_Os01g01390	"CDS:expressed protein";Dir=sense
chr01	AZU	gene	182387	184738	+	LOC_Os01g01390	"CDS:expressed protein";Dir=sense
chr01	AZU	gene	182387	184738	+	LOC_Os01g01390	"CDS:expressed protein";Dir=sense
chr01	AZU	gene	182387	184738	+	LOC_Os01g01390	"CDS:expressed protein";Dir=sense
chr01	AZU	gene	182387	184738	+	LOC_Os01g01390	"CDS:expressed protein";Dir=sense
chr01	AZU	gene	186301	189637	+	LOC_Os01g01400	"CDS:expressed protein";Dir=sense
chr01	AZU	gene	190709	193781	-	LOC_Os01g01410	"CDS:TKL_IRAK_C-LEC.1 - TKL_IRAK_C-LEC has homology to C-type lectin receptors, expressed";Dir=sense
chr01	AZU	gene	190709	193781	-	LOC_Os01g01410	"CDS:TKL_IRAK_C-LEC.1 - TKL_IRAK_C-LEC has homology to C-type lectin receptors, expressed";Dir=sense
chr01	AZU	gene	194494	198044	+	LOC_Os01g01420	"CDS:expressed protein";Dir=sense
chr01	AZU	gene	194539	198044	+	LOC_Os01g01420	"CDS:expressed protein";Dir=sense
chr01	AZU	gene	194539	198044	+	LOC_Os01g01420	"CDS:expressed protein";Dir=sense
chr01	AZU	gene	200466	201602	+	LOC_Os01g01430	"CDS:No apical meristem protein, putative, expressed";Dir=sense
chr01	AZU	gene	203268	205033	-	LOC_Os01g01440	"CDS:expressed protein";Dir=sense
chr01	AZU	gene	211439	213043	+	LOC_Os01g01450	"CDS:stress responsive protein, putative, expressed";Dir=sense
chr01	AZU	gene	211439	213113	+	LOC_Os01g01450	"CDS:stress responsive protein, putative, expressed";Dir=sense
chr01	AZU	gene	226277	227346	+	LOC_Os01g01470	"CDS:no apical meristem protein, putative, expressed";Dir=sense
chr01	AZU	gene	233342	240812	-	LOC_Os01g01484	"CDS:light-mediated development protein DET1, putative, expressed";Dir=sense
chr01	AZU	gene	233342	240812	-	LOC_Os01g01484	"CDS:light-mediated development protein DET1, putative, expressed";Dir=sense
chr01	AZU	gene	233342	240166	-	LOC_Os01g01484	"CDS:light-mediated development protein DET1, putative, expressed";Dir=sense
chr01	AZU	gene	235177	240812	-	LOC_Os01g01484	"CDS:light-mediated development protein DET1, putative, expressed";Dir=sense
chr01	AZU	gene	243978	244280	+	LOC_Os01g01500	"CDS:expressed protein";Dir=indeterminate
chr01	AZU	gene	245933	252094	+	LOC_Os01g01510	"CDS:sas10/Utp3 family protein, expressed";Dir=sense
chr01	AZU	gene	245933	252382	+	LOC_Os01g01510	"CDS:sas10/Utp3 family protein, expressed";Dir=sense
chr01	AZU	gene	255281	259882	-	LOC_Os01g01520	"CDS:transferase family protein, putative, expressed";Dir=sense
chr01	AZU	gene	260575	260624	+	LOC_Os04g13590	"CDS:expressed protein";Dir=indeterminate
chr01	AZU	gene	260575	260756	+	LOC_Os04g14250	"CDS:expressed protein";Dir=indeterminate
chr01	AZU	gene	274618	276340	+	LOC_Os01g01570	"CDS:kinesin heavy chain, putative, expressed";Dir=sense
chr01	AZU	gene	277769	278251	+	LOC_Os01g01580	"CDS:expressed protein";Dir=indeterminate
chr01	AZU	gene	278570	279458	+	LOC_Os01g01590	"CDS:hypothetical protein";Dir=sense
chr01	AZU	gene	283773	283866	-	LOC_Os01g49550	"CDS:expressed protein";Dir=indeterminate
chr01	AZU	gene	288211	291375	+	LOC_Os01g01600	"CDS:ethylene-responsive protein related, putative, expressed";Dir=sense
chr01	AZU	gene	292007	293484	-	LOC_Os01g01610	"CDS:IscA-like iron-sulfur assembly protein, mitochondrial precursor, putative, expressed";Dir=sense
chr01	AZU	gene	294705	297947	-	LOC_Os01g01620	"CDS:kinase, pfkB family, putative, expressed";Dir=sense
chr01	AZU	gene	304760	306860	+	LOC_Os01g01640	"CDS:Rer1 protein, putative, expressed";Dir=sense
chr01	AZU	gene	307695	308731	-	LOC_Os01g01650	"CDS:isoflavone reductase homolog IRL, putative, expressed";Dir=sense
chr01	AZU	gene	312222	313283	-	LOC_Os01g01660	"CDS:isoflavone reductase, putative, expressed";Dir=sense
chr01	AZU	gene	316515	317159	-	LOC_Os01g01670	"CDS:expressed protein";Dir=indeterminate
chr01	AZU	gene	316515	317159	-	LOC_Os01g01670	"CDS:expressed protein";Dir=indeterminate
chr01	AZU	gene	317643	318521	-	LOC_Os01g01680	"CDS:expressed protein";Dir=indeterminate
chr01	AZU	gene	320694	355795	+	LOC_Os01g01689	"CDS:phosphatidylinositol 3- and 4-kinase family protein, expressed";Dir=sense
chr01	AZU	gene	320694	355537	+	LOC_Os01g01689	"CDS:phosphatidylinositol 3- and 4-kinase family protein, expressed";Dir=sense
chr01	AZU	gene	356795	359036	+	LOC_Os01g01700	"CDS:anaphase-promoting complex subunit 11, putative, expressed";Dir=sense
chr01	AZU	gene	359864	365372	-	LOC_Os01g01710	"CDS:1-deoxy-D-xylulose 5-phosphate reductoisomerase, chloroplast precursor, putative, expressed";Dir=sense
chr01	AZU	gene	361750	365372	-	LOC_Os01g01710	"CDS:1-deoxy-D-xylulose 5-phosphate reductoisomerase, chloroplast precursor, putative, expressed";Dir=sense
chr01	AZU	gene	368335	371432	-	LOC_Os01g01720	"CDS:pex14, putative, expressed";Dir=sense
chr01	AZU	gene	368335	371432	-	LOC_Os01g01720	"CDS:pex14, putative, expressed";Dir=sense
chr01	AZU	gene	375043	375615	+	LOC_Os01g01730	"CDS:serine/arginine repetitive matrix protein 2, putative, expressed";Dir=indeterminate
chr01	AZU	gene	377390	381023	-	LOC_Os01g01740	"CDS:protein kinase domain containing protein, expressed";Dir=sense
chr01	AZU	gene	388681	389391	-	LOC_Os01g01760	"CDS:expressed protein";Dir=indeterminate
chr01	AZU	gene	388681	389391	-	LOC_Os12g39770	"CDS:expressed protein";Dir=indeterminate
chr01	AZU	gene	389152	390013	+	LOC_Os01g06750	"CDS:verticillium wilt disease resistance protein precursor, putative, expressed";Dir=sense
chr01	AZU	gene	394691	395809	+	LOC_Os01g01770	"CDS:ZOS1-01 - C2H2 zinc finger protein, expressed";Dir=sense
chr01	AZU	gene	397666	400485	+	LOC_Os01g01780	"CDS:exostosin family protein, putative, expressed";Dir=sense
chr01	AZU	gene	401656	405391	-	LOC_Os01g01790	"CDS:expressed protein";Dir=sense
chr01	AZU	gene	402490	405391	-	LOC_Os01g01790	"CDS:expressed protein";Dir=sense
chr01	AZU	gene	407588	415963	+	LOC_Os01g01800	"CDS:expressed protein";Dir=sense
chr01	AZU	gene	407588	415963	+	LOC_Os01g01800	"CDS:expressed protein";Dir=sense
chr01	AZU	gene	417424	417741	-	LOC_Os01g01810	"CDS:expressed protein";Dir=indeterminate
chr01	AZU	gene	417424	417741	-	LOC_Os01g23520	"CDS:hypothetical protein";Dir=indeterminate
chr01	AZU	gene	417424	417741	-	LOC_Os05g05960	"CDS:expressed protein";Dir=indeterminate
chr01	AZU	gene	417424	417741	-	LOC_Os07g16920	"CDS:hypothetical protein";Dir=indeterminate
chr01	AZU	gene	417424	417741	-	LOC_Os10g18910	"CDS:hypothetical protein";Dir=indeterminate
chr01	AZU	gene	417424	417741	-	LOC_Os12g12280	"CDS:hypothetical protein";Dir=indeterminate
chr01	AZU	gene	417424	417741	-	LOC_Os12g32370	"CDS:expressed protein";Dir=indeterminate
chr01	AZU	gene	426317	433904	+	LOC_Os01g01830	"CDS:OsPOP1 - Putative Prolyl Oligopeptidase homologue, expressed";Dir=sense
chr01	AZU	gene	440695	445668	+	LOC_Os01g01840	"CDS:helix-loop-helix DNA-binding domain containing protein, expressed";Dir=sense
chr01	AZU	gene	463506	465674	+	LOC_Os01g01870	"CDS:helix-loop-helix DNA-binding domain containing protein, expressed";Dir=sense
chr01	AZU	gene	467363	467827	+	LOC_Os01g01880	"CDS:expressed protein";Dir=indeterminate
chr01	AZU	gene	470132	471031	+	LOC_Os01g01890	"CDS:expressed protein";Dir=sense
chr01	AZU	gene	481017	482319	+	LOC_Os01g01910	"CDS:expressed protein";Dir=sense
chr01	AZU	gene	483463	490757	+	LOC_Os01g01920	"CDS:HD domain containing protein 2, putative, expressed";Dir=sense
chr01	AZU	gene	483463	490692	+	LOC_Os01g01920	"CDS:HD domain containing protein 2, putative, expressed";Dir=sense
chr01	AZU	gene	492226	493956	+	LOC_Os01g01925	"CDS:expressed protein";Dir=sense
chr01	AZU	gene	494123	494159	-	LOC_Os04g12950	"CDS:indole-3-acetate beta-glucosyltransferase, putative, expressed";Dir=indeterminate
chr01	AZU	gene	494335	495060	+	LOC_Os01g01930	"CDS:expressed protein";Dir=indeterminate
chr01	AZU	gene	495794	496504	+	LOC_Os01g01940	"CDS:expressed protein";Dir=indeterminate
chr01	AZU	gene	497788	498450	+	LOC_Os01g01950	"CDS:expressed protein";Dir=indeterminate
chr01	AZU	gene	499526	507393	-	LOC_Os01g01960	"CDS:transcriptional repressor, putative, expressed";Dir=sense
chr01	AZU	gene	510049	511711	-	LOC_Os01g01970	"CDS:expressed protein";Dir=sense
chr01	AZU	gene	510049	511711	-	LOC_Os01g01970	"CDS:expressed protein";Dir=sense
chr01	AZU	gene	514271	514912	-	LOC_Os01g01980	"CDS:expressed protein";Dir=indeterminate
chr01	AZU	gene	518756	519109	+	LOC_Os01g01990	"CDS:expressed protein";Dir=indeterminate
chr01	AZU	gene	522758	528036	+	LOC_Os01g02000	"CDS:phosphate transporter 1, putative, expressed";Dir=sense
chr01	AZU	gene	528512	529395	-	LOC_Os01g02010	"CDS:expressed protein";Dir=sense
chr01	AZU	gene	534243	537352	+	LOC_Os01g02020	"CDS:acetyl-CoA acetyltransferase, cytosolic, putative, expressed";Dir=sense
chr01	AZU	gene	534243	537352	+	LOC_Os01g02020	"CDS:acetyl-CoA acetyltransferase, cytosolic, putative, expressed";Dir=sense
chr01	AZU	gene	542220	572559	+	LOC_Os12g31610	"CDS:lectin-like protein kinase, putative, expressed";Dir=indeterminate
chr01	AZU	gene	547290	556992	-	LOC_Os01g02050	"CDS:phosphoenolpyruvate carboxylase, putative, expressed";Dir=sense
chr01	AZU	gene	560968	700060	+	LOC_Os01g02280	"CDS:Leucine Rich Repeat family protein, expressed";Dir=indeterminate
chr01	AZU	gene	561795	564267	-	LOC_Os01g02060	"CDS:TOO MANY MOUTHS precursor, putative, expressed";Dir=sense
chr01	AZU	gene	561795	564267	-	LOC_Os01g02060	"CDS:TOO MANY MOUTHS precursor, putative, expressed";Dir=sense
chr01	AZU	gene	570951	571433	+	LOC_Os01g02070	"CDS:invertase/pectin methylesterase inhibitor family protein, putative, expressed";Dir=indeterminate
chr01	AZU	gene	571658	572705	-	LOC_Os01g02080	"CDS:peptidyl-prolyl cis-trans isomerase, putative, expressed";Dir=sense
chr01	AZU	gene	573963	577675	+	LOC_Os01g02090	"CDS:expressed protein";Dir=sense
chr01	AZU	gene	573963	578268	+	LOC_Os01g02090	"CDS:expressed protein";Dir=sense
chr01	AZU	gene	589011	590424	-	LOC_Os01g02110	"CDS:helix-loop-helix DNA-binding domain containing protein, expressed";Dir=sense
chr01	AZU	gene	597707	600297	+	LOC_Os01g02120	"CDS:osMFT2 MFT-Like2 homologous to Mother of FT and TFL1 gene; contains Pfam profile PF01161: Phosphatidylethanolamine-binding protein, expressed";Dir=sense
chr01	AZU	gene	605960	606487	-	LOC_Os01g02130	"CDS:expressed protein";Dir=indeterminate
chr01	AZU	gene	609160	609495	+	LOC_Os01g02139	"CDS:expressed protein";Dir=indeterminate
chr01	AZU	gene	611223	611744	+	LOC_Os01g02150	"CDS:sulfated surface glycoprotein 185 precursor, putative, expressed";Dir=indeterminate
chr01	AZU	gene	617221	617700	+	LOC_Os01g02160	"CDS:hydroxyproline-rich glycoprotein family protein, putative, expressed";Dir=indeterminate
chr01	AZU	gene	622860	623990	-	LOC_Os01g02170	"CDS:expressed protein";Dir=indeterminate
chr01	AZU	gene	622860	623990	-	LOC_Os01g02170	"CDS:expressed protein";Dir=indeterminate
chr01	AZU	gene	626003	628013	-	LOC_Os01g02180	"CDS:expressed protein";Dir=sense
chr01	AZU	gene	626003	629156	-	LOC_Os01g02180	"CDS:expressed protein";Dir=sense
chr01	AZU	gene	630775	631740	-	LOC_Os01g02190	"CDS:aquaporin protein, putative, expressed";Dir=sense
chr01	AZU	gene	633571	636788	-	LOC_Os01g02200	"CDS:armadillo/beta-catenin repeat family protein, putative, expressed";Dir=sense
chr01	AZU	gene	674820	700060	+	LOC_Os01g02250	"CDS:RGA-1, putative, expressed";Dir=sense
chr01	AZU	gene	683381	688460	-	LOC_Os01g02270	"CDS:expressed protein";Dir=sense
chr01	AZU	gene	683381	688460	-	LOC_Os06g03180	"CDS:expressed protein";Dir=sense
chr01	AZU	gene	683381	686021	-	LOC_Os06g03165	"CDS:expressed protein";Dir=sense
chr01	AZU	gene	685093	688460	-	LOC_Os01g02280	"CDS:Leucine Rich Repeat family protein, expressed";Dir=sense
chr01	AZU	gene	706574	709016	-	LOC_Os01g02290	"CDS:Ser/Thr receptor-like kinase, putative, expressed";Dir=sense
chr01	AZU	gene	707118	709016	-	LOC_Os01g02290	"CDS:Ser/Thr receptor-like kinase, putative, expressed";Dir=sense
chr01	AZU	gene	709462	711602	+	LOC_Os01g02300	"CDS:receptor kinase ORK10, putative, expressed";Dir=sense
chr01	AZU	gene	715102	717055	+	LOC_Os01g02310	"CDS:expressed protein";Dir=indeterminate
chr01	AZU	gene	719999	761328	-	LOC_Os01g02390	"CDS:protein kinase domain containing protein, expressed";Dir=indeterminate
chr01	AZU	gene	720004	721769	-	LOC_Os01g02320	"CDS:protein kinase domain containing protein, expressed";Dir=sense
chr01	AZU	gene	720833	761326	-	LOC_Os01g02370	"CDS:receptor-like kinase ARK1AS, putative, expressed";Dir=indeterminate
chr01	AZU	gene	728965	730109	-	LOC_Os01g02334	"CDS:expressed protein";Dir=sense
chr01	AZU	gene	732010	734298	-	LOC_Os01g02350	"CDS:receptor-like kinase ARK1AS, putative, expressed";Dir=sense
chr01	AZU	gene	734738	737974	+	LOC_Os01g02360	"CDS:resistance-related receptor-like kinase, putative, expressed";Dir=sense
chr01	AZU	gene	740771	743597	-	LOC_Os01g02550	"CDS:protein kinase domain containing protein, expressed";Dir=sense
chr01	AZU	gene	744397	748129	+	LOC_Os01g02560	"CDS:Ser/Thr receptor-like kinase, putative, expressed";Dir=sense
chr01	AZU	gene	753118	755437	-	LOC_Os01g02570	"CDS:protein kinase domain containing protein, expressed";Dir=sense
chr01	AZU	gene	758830	761456	-	LOC_Os01g02580	"CDS:protein kinase domain containing protein, expressed";Dir=sense
chr01	AZU	gene	758830	771296	-	LOC_Os01g02390	"CDS:protein kinase domain containing protein, expressed";Dir=sense
chr01	AZU	gene	771446	772430	-	LOC_Os01g02590	"CDS:receptor-like kinase, putative, expressed";Dir=sense
chr01	AZU	gene	773189	776286	+	LOC_Os01g02400	"CDS:protein kinase domain containing protein, expressed";Dir=sense
chr01	AZU	gene	773189	776286	+	LOC_Os01g02600	"CDS:Ser/Thr receptor-like kinase, putative, expressed";Dir=sense
chr01	AZU	gene	775211	776286	+	LOC_Os01g02400	"CDS:protein kinase domain containing protein, expressed";Dir=indeterminate
chr01	AZU	gene	775321	776286	+	LOC_Os01g02400	"CDS:protein kinase domain containing protein, expressed";Dir=indeterminate
chr01	AZU	gene	777540	781409	-	LOC_Os01g02610	"CDS:protein kinase domain containing protein, expressed";Dir=sense
chr01	AZU	gene	791520	793909	-	LOC_Os01g02680	"CDS:protein kinase domain containing protein, expressed";Dir=sense
chr01	AZU	gene	791520	792659	-	LOC_Os01g02410	"CDS:protein kinase domain containing protein, expressed";Dir=indeterminate
chr01	AZU	gene	795330	799365	+	LOC_Os01g02690	"CDS:resistance-related receptor-like kinase, putative, expressed";Dir=sense
chr01	AZU	gene	795330	799186	+	LOC_Os01g02420	"CDS:protein kinase domain containing protein, expressed";Dir=indeterminate
chr01	AZU	gene	798334	799365	+	LOC_Os01g02460	"CDS:receptor kinase LRK10, putative, expressed";Dir=indeterminate
chr01	AZU	gene	798394	799110	+	LOC_Os01g02440	"CDS:Ser/Thr receptor-like kinase, putative, expressed";Dir=indeterminate
chr01	AZU	gene	800992	803277	-	LOC_Os01g02700	"CDS:protein kinase domain containing protein, expressed";Dir=sense
chr01	AZU	gene	800992	802009	-	LOC_Os01g02430	"CDS:TAK14, putative, expressed";Dir=indeterminate
chr01	AZU	gene	804146	804870	+	LOC_Os01g02710	"CDS:LRk-type protein, putative, expressed";Dir=sense
chr01	AZU	gene	809809	814100	-	LOC_Os01g02720	"CDS:elongation factor Tu, putative, expressed";Dir=sense
chr01	AZU	gene	809809	814100	-	LOC_Os01g02720	"CDS:elongation factor Tu, putative, expressed";Dir=sense
chr01	AZU	gene	817344	817397	+	LOC_Os10g17780	"CDS:oxidoreductase, FAD-binding family protein, expressed";Dir=indeterminate
chr01	AZU	gene	832602	834998	-	LOC_Os01g02730	"CDS:TAK14, putative, expressed";Dir=sense
chr01	AZU	gene	868020	870583	+	LOC_Os01g02750	"CDS:protein kinase domain containing protein, expressed";Dir=sense
chr01	AZU	gene	871851	874567	-	LOC_Os01g02760	"CDS:receptor-like kinase, putative, expressed";Dir=sense
chr01	AZU	gene	875618	879088	+	LOC_Os01g02770	"CDS:resistance-related receptor-like kinase, putative, expressed";Dir=sense
chr01	AZU	gene	883424	887231	-	LOC_Os01g02780	"CDS:TAK33, putative, expressed";Dir=sense
chr01	AZU	gene	890686	905672	+	LOC_Os01g02790	"CDS:protein kinase domain containing protein, expressed";Dir=sense
chr01	AZU	gene	909758	922807	-	LOC_Os01g02830	"CDS:receptor-like kinase ARK1AS, putative, expressed";Dir=sense
chr01	AZU	gene	909758	912121	-	LOC_Os01g02800	"CDS:receptor-like kinase ARK1AS, putative, expressed";Dir=sense
chr01	AZU	gene	913183	916239	+	LOC_Os01g02810	"CDS:resistance-related receptor-like kinase, putative, expressed";Dir=sense
chr01	AZU	gene	923547	926581	+	LOC_Os01g02840	"CDS:resistance-related receptor-like kinase, putative, expressed";Dir=sense
chr01	AZU	gene	926876	927354	-	LOC_Os01g02850	"CDS:expressed protein";Dir=sense
chr01	AZU	gene	928043	932652	-	LOC_Os01g02860	"CDS:expressed protein";Dir=sense
chr01	AZU	gene	935946	937719	+	LOC_Os01g02870	"CDS:auxin-induced protein 5NG4, putative, expressed";Dir=sense
chr01	AZU	gene	941723	944843	+	LOC_Os01g02880	"CDS:fructose-bisphospate aldolase isozyme, putative, expressed";Dir=sense
chr01	AZU	gene	949811	955329	+	LOC_Os01g02884	"CDS:ATP-dependent RNA helicase DHX36, putative, expressed";Dir=sense
chr01	AZU	gene	965845	981820	+	LOC_Os01g49550	"CDS:expressed protein";Dir=indeterminate
chr01	AZU	gene	985903	990828	+	LOC_Os01g02890	"CDS:phosphatidylserine synthase, putative, expressed";Dir=sense
chr01	AZU	gene	995337	997335	-	LOC_Os01g02900	"CDS:glycosyltransferase, putative, expressed";Dir=sense
chr01	AZU	gene	995337	997661	-	LOC_Os01g02900	"CDS:glycosyltransferase, putative, expressed";Dir=sense
chr01	AZU	gene	1002502	1008786	+	LOC_Os09g01970	"CDS:expressed protein";Dir=sense
chr01	AZU	gene	1012142	1015142	-	LOC_Os01g02910	"CDS:glycosyltransferase, putative, expressed";Dir=sense
chr01	AZU	gene	1017914	1020252	-	LOC_Os01g02920	"CDS:glycosyltransferase protein, putative, expressed";Dir=sense
chr01	AZU	gene	1024241	1026931	-	LOC_Os01g02930	"CDS:glycosyltransferase protein, putative, expressed";Dir=sense
chr01	AZU	gene	1035652	1038744	-	LOC_Os01g02940	"CDS:glycosyltransferase protein, putative, expressed";Dir=sense
chr01	AZU	gene	1035652	1038744	-	LOC_Os01g02940	"CDS:glycosyltransferase protein, putative, expressed";Dir=sense
chr01	AZU	gene	1035652	1038744	-	LOC_Os01g02940	"CDS:glycosyltransferase protein, putative, expressed";Dir=sense
chr01	AZU	gene	1035652	1038744	-	LOC_Os01g02940	"CDS:glycosyltransferase protein, putative, expressed";Dir=sense
chr01	AZU	gene	1035652	1038744	-	LOC_Os01g02940	"CDS:glycosyltransferase protein, putative, expressed";Dir=sense
chr01	AZU	gene	1043044	1044406	-	LOC_Os01g02950	"CDS:expressed protein";Dir=sense
chr01	AZU	gene	1049514	1052162	+	LOC_Os01g02960	"CDS:expressed protein";Dir=sense
chr01	AZU	gene	1065965	1072395	+	LOC_Os01g02980	"CDS:expressed protein";Dir=sense
chr01	AZU	gene	1082887	1083270	-	LOC_Os01g02990	"CDS:expressed protein";Dir=indeterminate
chr01	AZU	gene	1089201	1090141	-	LOC_Os01g03010	"CDS:expressed protein";Dir=sense
chr01	AZU	gene	1091749	1100729	-	LOC_Os01g03020	"CDS:tRNA synthetase class I, putative, expressed";Dir=sense
chr01	AZU	gene	1093012	1100729	-	LOC_Os01g03020	"CDS:tRNA synthetase class I, putative, expressed";Dir=sense
chr01	AZU	gene	1101269	1104000	-	LOC_Os01g03030	"CDS:alanyl-tRNA synthetase, putative, expressed";Dir=sense
chr01	AZU	gene	1101269	1103638	-	LOC_Os01g03030	"CDS:alanyl-tRNA synthetase, putative, expressed";Dir=sense
chr01	AZU	gene	1106013	1110212	-	LOC_Os01g03040	"CDS:expressed protein";Dir=sense
chr01	AZU	gene	1111514	1113514	+	LOC_Os01g03050	"CDS:fruit protein PKIWI502, putative, expressed";Dir=sense
chr01	AZU	gene	1114547	1115404	-	LOC_Os01g03060	"CDS:splicing factor, putative, expressed";Dir=indeterminate
chr01	AZU	gene	1114547	1115404	-	LOC_Os01g03060	"CDS:splicing factor, putative, expressed";Dir=indeterminate
chr01	AZU	gene	1114547	1115404	-	LOC_Os01g03060	"CDS:splicing factor, putative, expressed";Dir=indeterminate
chr01	AZU	gene	1126995	1127600	+	LOC_Os01g03080	"CDS:expressed protein";Dir=indeterminate
chr01	AZU	gene	1129145	1132099	+	LOC_Os01g03090	"CDS:methyltransferase, putative, expressed";Dir=sense
chr01	AZU	gene	1129563	1132099	+	LOC_Os01g03090	"CDS:methyltransferase, putative, expressed";Dir=sense
chr01	AZU	gene	1132770	1134982	-	LOC_Os01g03100	"CDS:protein binding protein, putative, expressed";Dir=sense
chr01	AZU	gene	1133078	1134982	-	LOC_Os01g03100	"CDS:protein binding protein, putative, expressed";Dir=sense
chr01	AZU	gene	1144628	1149014	-	LOC_Os01g03110	"CDS:expressed protein";Dir=sense
chr01	AZU	gene	1163149	1163625	-	LOC_Os01g03130	"CDS:expressed protein";Dir=indeterminate
chr01	AZU	gene	1170754	1176052	-	LOC_Os01g03144	"CDS:white-brown complex homolog protein 7, putative, expressed";Dir=sense
chr01	AZU	gene	1178355	1182023	+	LOC_Os01g03160	"CDS:xylosyltransferase, putative, expressed";Dir=sense
chr01	AZU	gene	1178355	1182023	+	LOC_Os01g03160	"CDS:xylosyltransferase, putative, expressed";Dir=sense
chr01	AZU	gene	1184291	1188019	+	LOC_Os01g03170	"CDS:seven in absentia protein family protein, expressed";Dir=sense
chr01	AZU	gene	1199925	1201028	+	LOC_Os01g03190	"CDS:expressed protein";Dir=sense
chr01	AZU	gene	1201677	1201994	-	LOC_Os01g01810	"CDS:expressed protein";Dir=indeterminate
chr01	AZU	gene	1201677	1201994	-	LOC_Os01g23520	"CDS:hypothetical protein";Dir=indeterminate
chr01	AZU	gene	1201677	1201994	-	LOC_Os05g05960	"CDS:expressed protein";Dir=indeterminate
chr01	AZU	gene	1201677	1201994	-	LOC_Os07g16920	"CDS:hypothetical protein";Dir=indeterminate
chr01	AZU	gene	1201677	1201994	-	LOC_Os10g18910	"CDS:hypothetical protein";Dir=indeterminate
chr01	AZU	gene	1201677	1201994	-	LOC_Os12g12280	"CDS:hypothetical protein";Dir=indeterminate
chr01	AZU	gene	1201677	1201994	-	LOC_Os12g32370	"CDS:expressed protein";Dir=indeterminate
chr01	AZU	gene	1210025	1210942	+	LOC_Os01g03210	"CDS:expressed protein";Dir=indeterminate
chr01	AZU	gene	1247382	1248776	+	LOC_Os01g03220	"CDS:expressed protein";Dir=sense
chr01	AZU	gene	1259119	1260157	+	LOC_Os01g03240	"CDS:conserved hypothetical protein";Dir=sense
chr01	AZU	gene	1261153	1261362	+	LOC_Os01g03250	"CDS:hypothetical protein";Dir=indeterminate
chr01	AZU	gene	1261708	1265748	-	LOC_Os01g03260	"CDS:expressed protein";Dir=sense
chr01	AZU	gene	1274062	1275059	+	LOC_Os01g03270	"CDS:expressed protein";Dir=sense
chr01	AZU	gene	1276694	1278288	-	LOC_Os01g03280	"CDS:hypothetical protein";Dir=sense
chr01	AZU	gene	1277837	1278288	-	LOC_Os02g36290	"CDS:hypothetical protein";Dir=sense
chr01	AZU	gene	1277837	1278288	-	LOC_Os12g06940	"CDS:hypothetical protein";Dir=sense
chr01	AZU	gene	1279642	1280629	-	LOC_Os01g03290	"CDS:seven in absentia protein family domain containing protein, expressed";Dir=sense
chr01	AZU	gene	1281754	1283297	+	LOC_Os01g03300	"CDS:seven in absentia protein family protein, expressed";Dir=sense
chr01	AZU	gene	1284384	1284965	-	LOC_Os01g03310	"CDS:BBTI1 - Bowman-Birk type bran trypsin inhibitor precursor, expressed";Dir=indeterminate
chr01	AZU	gene	1287512	1288072	-	LOC_Os01g03320	"CDS:BBTI2 - Bowman-Birk type bran trypsin inhibitor precursor, expressed";Dir=indeterminate
chr01	AZU	gene	1291138	1291917	-	LOC_Os01g03330	"CDS:BBTI3 - Bowman-Birk type bran trypsin inhibitor precursor, expressed";Dir=indeterminate
chr01	AZU	gene	1293836	1294591	-	LOC_Os01g03340	"CDS:BBTI4 - Bowman-Birk type bran trypsin inhibitor precursor, expressed";Dir=indeterminate
chr01	AZU	gene	1296714	1297001	+	LOC_Os01g03350	"CDS:expressed protein";Dir=indeterminate
chr01	AZU	gene	1299874	1300638	-	LOC_Os01g03360	"CDS:BBTI5 - Bowman-Birk type bran trypsin inhibitor precursor, expressed";Dir=indeterminate
chr01	AZU	gene	1302493	1307197	-	LOC_Os01g03370	"CDS:senescence-induced receptor-like serine/threonine-protein kinase precursor, putative, expressed";Dir=sense
chr01	AZU	gene	1309650	1310222	-	LOC_Os01g03380	"CDS:BBTI6 - Bowman-Birk type bran trypsin inhibitor precursor, putative, expressed";Dir=indeterminate
chr01	AZU	gene	1311795	1312352	-	LOC_Os01g03390	"CDS:BBTI7 - Bowman-Birk type bran trypsin inhibitor precursor, expressed";Dir=indeterminate
chr01	AZU	gene	1314831	1315732	+	LOC_Os01g03400	"CDS:E3 ubiquitin-protein ligase SINA-like 2, putative";Dir=sense
chr01	AZU	gene	1318903	1320078	+	LOC_Os01g03410	"CDS:ubiquitin, putative, expressed";Dir=sense
chr01	AZU	gene	1321109	1323182	+	LOC_Os01g03420	"CDS:seven in absentia protein family protein, putative, expressed";Dir=sense
chr01	AZU	gene	1325631	1328083	+	LOC_Os01g03429	"CDS:expressed protein";Dir=sense
chr01	AZU	gene	1327319	1327604	-	LOC_Os12g01960	"CDS:expressed protein";Dir=indeterminate
chr01	AZU	gene	1327361	1328083	+	LOC_Os01g03464	"CDS:expressed protein";Dir=indeterminate
chr01	AZU	gene	1341917	1342639	-	LOC_Os01g03464	"CDS:expressed protein";Dir=indeterminate
chr01	AZU	gene	1342396	1342681	+	LOC_Os12g01960	"CDS:expressed protein";Dir=indeterminate
chr01	AZU	gene	1347441	1349535	-	LOC_Os01g03480	"CDS:expressed protein";Dir=sense
chr01	AZU	gene	1350898	1352764	+	LOC_Os01g03490	"CDS:heavy-metal-associated domain-containing protein, putative, expressed";Dir=sense
chr01	AZU	gene	1357074	1358870	-	LOC_Os01g03500	"CDS:expressed protein";Dir=sense
chr01	AZU	gene	1359855	1364591	+	LOC_Os01g03510	"CDS:WD domain, G-beta repeat domain containing protein, expressed";Dir=sense
chr01	AZU	gene	1369251	1373448	+	LOC_Os01g03520	"CDS:ubiquitin conjugating enzyme protein, putative, expressed";Dir=sense
chr01	AZU	gene	1379991	1382403	+	LOC_Os01g03530	"CDS:multicopper oxidase domain containing protein, expressed";Dir=sense
chr01	AZU	gene	1379991	1382403	+	LOC_Os01g03530	"CDS:multicopper oxidase domain containing protein, expressed";Dir=sense
chr01	AZU	gene	1383253	1391273	+	LOC_Os01g03549	"CDS:multi-copper oxidase type I family protein, putative, expressed";Dir=sense
chr01	AZU	gene	1393129	1395995	+	LOC_Os01g03570	"CDS:transcription factor X1, putative, expressed";Dir=sense
chr01	AZU	gene	1420294	1420387	-	LOC_Os09g04600	"CDS:expressed protein";Dir=indeterminate
chr01	AZU	gene	1432563	1434829	+	LOC_Os01g03620	"CDS:multicopper oxidase domain containing protein, expressed";Dir=sense
chr01	AZU	gene	1436927	1438703	-	LOC_Os01g03630	"CDS:multicopper oxidase domain containing protein, expressed";Dir=sense
chr01	AZU	gene	1443680	1446455	-	LOC_Os01g03640	"CDS:multicopper oxidase domain containing protein, expressed";Dir=sense
chr01	AZU	gene	1450388	1454318	-	LOC_Os01g03650	"CDS:sufB/sufD domain containing protein, putative, expressed";Dir=sense
chr01	AZU	gene	1454876	1458611	+	LOC_Os01g03660	"CDS:MYB family transcription factor, putative, expressed";Dir=sense
chr01	AZU	gene	1454876	1456978	+	LOC_Os01g03660	"CDS:MYB family transcription factor, putative, expressed";Dir=sense
chr01	AZU	gene	1459476	1460575	+	LOC_Os01g03670	"CDS:dihydroflavonol-4-reductase, putative, expressed";Dir=sense
chr01	AZU	gene	1462161	1462699	+	LOC_Os01g03680	"CDS:BBTI8 - Bowman-Birk type bran trypsin inhibitor precursor, expressed";Dir=indeterminate
chr01	AZU	gene	1467475	1468121	+	LOC_Os01g03690	"CDS:TKL_IRAK_DUF26-lg.1 - DUF26 kinases have homology to DUF26 containing loci, expressed";Dir=sense
chr01	AZU	gene	1474035	1479087	+	LOC_Os01g03710	"CDS:mannose-6-phosphate isomerase, putative, expressed";Dir=sense
chr01	AZU	gene	1489476	1490722	-	LOC_Os01g03720	"CDS:MYB family transcription factor, putative, expressed";Dir=sense
chr01	AZU	gene	1502517	1504161	-	LOC_Os01g03740	"CDS:nuclease PA3, putative, expressed";Dir=sense
chr01	AZU	gene	1505835	1508734	+	LOC_Os01g03730	"CDS:nuclease PA3, putative, expressed";Dir=sense
chr01	AZU	gene	1509353	1510497	-	LOC_Os01g03750	"CDS:expressed protein";Dir=sense
chr01	AZU	gene	1511476	1515873	-	LOC_Os01g03760	"CDS:expressed protein";Dir=sense
chr01	AZU	gene	1512054	1515873	-	LOC_Os01g03760	"CDS:expressed protein";Dir=sense
chr01	AZU	gene	1522014	1522087	+	LOC_Os07g31360	"CDS:hypothetical protein";Dir=indeterminate
chr01	AZU	gene	1522529	1522861	-	LOC_Os01g03810	"CDS:expressed protein";Dir=indeterminate
chr01	AZU	gene	1523616	1528674	+	LOC_Os01g03820	"CDS:C2 domain containing protein, putative, expressed";Dir=sense
chr01	AZU	gene	1540654	1542069	+	LOC_Os01g03840	"CDS:ZOS1-02 - C2H2 zinc finger protein, expressed";Dir=sense
chr01	AZU	gene	1557078	1559576	-	LOC_Os01g03870	"CDS:expressed protein";Dir=sense
chr01	AZU	gene	1576729	1577735	+	LOC_Os01g03890	"CDS:DUF260 domain containing protein, putative, expressed";Dir=sense
chr01	AZU	gene	1594085	1594390	-	LOC_Os01g03900	"CDS:expressed protein";Dir=indeterminate
chr01	AZU	gene	1597279	1603776	-	LOC_Os01g03914	"CDS:cation efflux family protein, putative, expressed";Dir=sense
chr01	AZU	gene	1597279	1600321	-	LOC_Os01g03914	"CDS:cation efflux family protein, putative, expressed";Dir=sense
chr01	AZU	gene	1597658	1600321	-	LOC_Os01g03914	"CDS:cation efflux family protein, putative, expressed";Dir=sense
chr01	AZU	gene	1604824	1605226	-	LOC_Os01g03930	"CDS:expressed protein";Dir=indeterminate
chr01	AZU	gene	1608828	1609201	-	LOC_Os01g03940	"CDS:expressed protein";Dir=indeterminate
chr01	AZU	gene	1623256	1627459	+	LOC_Os01g03950	"CDS:glycosyl hydrolase, family 31, putative, expressed";Dir=sense
chr01	AZU	gene	1632351	1632751	+	LOC_Os01g03960	"CDS:expressed protein";Dir=indeterminate
chr01	AZU	gene	1634024	1634333	-	LOC_Os01g03970	"CDS:expressed protein";Dir=indeterminate
chr01	AZU	gene	1636136	1636660	-	LOC_Os01g03980	"CDS:expressed protein";Dir=indeterminate
chr01	AZU	gene	1642805	1643210	+	LOC_Os01g03989	"CDS:expressed protein";Dir=indeterminate
chr01	AZU	gene	1655626	1656018	-	LOC_Os01g04000	"CDS:hypothetical protein";Dir=indeterminate
chr01	AZU	gene	1659081	1659491	-	LOC_Os01g04005	"CDS:expressed protein";Dir=indeterminate
chr01	AZU	gene	1663039	1663552	+	LOC_Os01g04010	"CDS:expressed protein";Dir=indeterminate
chr01	AZU	gene	1671148	1672167	+	LOC_Os01g04020	"CDS:AP2 domain containing protein, expressed";Dir=indeterminate
chr01	AZU	gene	1671148	1672167	+	LOC_Os01g04020	"CDS:AP2 domain containing protein, expressed";Dir=indeterminate
chr01	AZU	gene	1678512	1681502	+	LOC_Os01g04030	"CDS:signal peptidase complex subunit 3, putative, expressed";Dir=sense
chr01	AZU	gene	1681933	1682849	-	LOC_Os01g04040	"CDS:BBTI11 - Bowman-Birk type bran trypsin inhibitor precursor, putative, expressed";Dir=sense
chr01	AZU	gene	1684609	1685103	-	LOC_Os01g04050	"CDS:BBTI12 - Bowman-Birk type bran trypsin inhibitor precursor, expressed";Dir=sense
chr01	AZU	gene	1689221	1692838	+	LOC_Os01g04070	"CDS:verticillium wilt disease resistance protein, putative, expressed";Dir=indeterminate
chr01	AZU	gene	1695779	1696504	-	LOC_Os01g04080	"CDS:expressed protein";Dir=indeterminate
chr01	AZU	gene	1700584	1702173	-	LOC_Os01g04090	"CDS:expressed protein";Dir=sense
chr01	AZU	gene	1705428	1706170	+	LOC_Os01g04100	"CDS:expressed protein";Dir=sense
chr01	AZU	gene	1713785	1715590	-	LOC_Os01g04110	"CDS:mediator of RNA polymerase II transcription subunit 22, putative, expressed";Dir=sense
chr01	AZU	gene	1726465	1727268	-	LOC_Os01g04120	"CDS:ZOS1-03 - C2H2 zinc finger protein, expressed";Dir=indeterminate
chr01	AZU	gene	1739950	1741735	-	LOC_Os01g04130	"CDS:peptidyl-tRNA hydrolase, mitochondrial precursor protein, putative, expressed";Dir=sense
chr01	AZU	gene	1758358	1761548	+	LOC_Os01g04160	"CDS:expressed protein";Dir=sense
chr01	AZU	gene	1762659	1763243	-	LOC_Os01g04170	"CDS:expressed protein";Dir=indeterminate
chr01	AZU	gene	1768345	1772882	+	LOC_Os01g04190	"CDS:transporter family protein, putative, expressed";Dir=sense
chr01	AZU	gene	1768345	1772882	+	LOC_Os01g04190	"CDS:transporter family protein, putative, expressed";Dir=sense
chr01	AZU	gene	1768372	1772882	+	LOC_Os01g04190	"CDS:transporter family protein, putative, expressed";Dir=sense
chr01	AZU	gene	1768372	1771880	+	LOC_Os01g04190	"CDS:transporter family protein, putative, expressed";Dir=sense
chr01	AZU	gene	1774101	1779880	+	LOC_Os01g04200	"CDS:metallo-beta-lactamase family protein, putative, expressed";Dir=sense
chr01	AZU	gene	1774101	1778120	+	LOC_Os01g04200	"CDS:metallo-beta-lactamase family protein, putative, expressed";Dir=sense
chr01	AZU	gene	1774101	1778120	+	LOC_Os01g04200	"CDS:metallo-beta-lactamase family protein, putative, expressed";Dir=sense
chr01	AZU	gene	1774101	1779348	+	LOC_Os01g04200	"CDS:metallo-beta-lactamase family protein, putative, expressed";Dir=sense
chr01	AZU	gene	1781235	1782583	+	LOC_Os01g04210	"CDS:DNA binding protein, putative, expressed";Dir=sense
chr01	AZU	gene	1788605	1790236	+	LOC_Os01g04220	"CDS:DNA binding protein, putative, expressed";Dir=sense
chr01	AZU	gene	1792118	1794282	+	LOC_Os01g04230	"CDS:inactive receptor kinase At2g26730 precursor, putative, expressed";Dir=sense
chr01	AZU	gene	1793709	1793971	+	LOC_Os12g33600	"CDS:expressed protein";Dir=indeterminate
chr01	AZU	gene	1801801	1804086	+	LOC_Os01g04250	"CDS:expressed protein";Dir=indeterminate
chr01	AZU	gene	1812933	1816242	+	LOC_Os01g04260	"CDS:fatty acid hydroxylase, putative, expressed";Dir=sense
chr01	AZU	gene	1821397	1821636	-	LOC_Os01g04270	"CDS:hypothetical protein";Dir=indeterminate
chr01	AZU	gene	1826751	1828626	+	LOC_Os01g04280	"CDS:calmodulin binding protein, putative, expressed";Dir=sense
chr01	AZU	gene	1830831	1833520	-	LOC_Os01g04290	"CDS:glycosyl hydrolase family 10 protein, putative, expressed";Dir=sense
chr01	AZU	gene	1836669	1838873	-	LOC_Os01g04300	"CDS:glycosyl hydrolase family 10 protein, putative, expressed";Dir=sense
chr01	AZU	gene	1844290	1844355	-	LOC_Os09g13720	"CDS:expressed protein";Dir=indeterminate
chr01	AZU	gene	1852760	1853407	+	LOC_Os01g04324	"CDS:expressed protein";Dir=indeterminate
chr01	AZU	gene	1855126	1855671	-	LOC_Os01g04330	"CDS:OsCML16 - Calmodulin-related calcium sensor protein, expressed";Dir=indeterminate
chr01	AZU	gene	1858096	1858548	+	LOC_Os01g04340	"CDS:hsp20/alpha crystallin family protein, putative, expressed";Dir=indeterminate
chr01	AZU	gene	1864998	1865498	+	LOC_Os01g04350	"CDS:hsp20/alpha crystallin family protein, putative, expressed";Dir=indeterminate
chr01	AZU	gene	1868322	1868771	-	LOC_Os01g04360	"CDS:hsp20/alpha crystallin family protein, putative, expressed";Dir=indeterminate
chr01	AZU	gene	1872854	1873306	-	LOC_Os01g04370	"CDS:hsp20/alpha crystallin family protein, putative, expressed";Dir=indeterminate
chr01	AZU	gene	1875897	1876349	+	LOC_Os01g04380	"CDS:hsp20/alpha crystallin family protein, putative, expressed";Dir=indeterminate
chr01	AZU	gene	1879264	1879734	-	LOC_Os01g04390	"CDS:expressed protein";Dir=indeterminate
chr01	AZU	gene	1881954	1891178	-	LOC_Os01g04409	"CDS:OsWAK1 - OsWAK receptor-like cytoplasmic kinase OsWAK-RLCK, expressed";Dir=sense
chr01	AZU	gene	1892176	1894391	-	LOC_Os01g04430	"CDS:expressed protein";Dir=sense
chr01	AZU	gene	1897552	1901045	-	LOC_Os01g04440	"CDS:expressed protein";Dir=sense
chr01	AZU	gene	1901499	1906199	-	LOC_Os01g04450	"CDS:OsWAK2 - OsWAK receptor-like cytoplasmic kinase OsWAK-RLCK, expressed";Dir=sense
chr01	AZU	gene	1908121	1910248	+	LOC_Os01g04460	"CDS:Ser/Thr protein kinase, putative, expressed";Dir=sense
chr01	AZU	gene	1912586	1915106	+	LOC_Os01g04470	"CDS:expressed protein";Dir=sense
chr01	AZU	gene	1917413	1920717	+	LOC_Os01g04480	"CDS:expressed protein";Dir=sense
chr01	AZU	gene	1922756	1926718	+	LOC_Os01g04490	"CDS:Ser/Thr protein kinase, putative, expressed";Dir=sense
chr01	AZU	gene	1927226	1927614	-	LOC_Os01g04500	"CDS:expressed protein";Dir=sense
chr01	AZU	gene	1930012	1931114	-	LOC_Os01g04510	"CDS:expressed protein";Dir=sense
chr01	AZU	gene	1938681	1941918	+	LOC_Os01g04520	"CDS:Ser/Thr protein kinase, putative, expressed";Dir=sense
chr01	AZU	gene	1945298	1946050	+	LOC_Os01g04530	"CDS:expressed protein";Dir=indeterminate
chr01	AZU	gene	1947913	1948891	+	LOC_Os01g04540	"CDS:serine/threonine-protein kinase At1g18390 precursor, putative, expressed";Dir=sense
chr01	AZU	gene	1960595	1961545	+	LOC_Os01g04550	"CDS:expressed protein";Dir=sense
chr01	AZU	gene	1964946	1966416	+	LOC_Os01g04560	"CDS:expressed protein";Dir=sense
chr01	AZU	gene	1972441	1976016	+	LOC_Os01g04570	"CDS:Ser/Thr protein kinase, putative, expressed";Dir=sense
chr01	AZU	gene	1974509	1976016	+	LOC_Os01g04570	"CDS:Ser/Thr protein kinase, putative, expressed";Dir=sense
chr01	AZU	gene	1977247	1981062	+	LOC_Os01g04580	"CDS:Ser/Thr protein kinase, putative, expressed";Dir=sense
chr01	AZU	gene	1983090	1985585	+	LOC_Os01g04590	"CDS:expressed protein";Dir=sense
chr01	AZU	gene	1987515	1989576	-	LOC_Os01g04600	"CDS:expressed protein";Dir=sense
chr01	AZU	gene	1988345	1989576	-	LOC_Os01g04600	"CDS:expressed protein";Dir=sense
chr01	AZU	gene	1992227	1992902	+	LOC_Os01g04610	"CDS:hypothetical protein";Dir=sense
chr01	AZU	gene	1999028	2001480	-	LOC_Os01g04630	"CDS:muconate cycloisomerase, putative, expressed";Dir=sense
chr01	AZU	gene	2003752	2004943	+	LOC_Os01g04640	"CDS:reticulon domain containing protein, putative, expressed";Dir=sense
chr01	AZU	gene	2008610	2010730	-	LOC_Os01g04650	"CDS:PB1 domain containing protein, expressed";Dir=sense
chr01	AZU	gene	2021304	2024018	+	LOC_Os01g04660	"CDS:lipid phosphatase protein, putative, expressed";Dir=sense
chr01	AZU	gene	2022365	2023815	+	LOC_Os01g04660	"CDS:lipid phosphatase protein, putative, expressed";Dir=sense
chr01	AZU	gene	2025927	2026229	-	LOC_Os01g04670	"CDS:expressed protein";Dir=indeterminate
chr01	AZU	gene	2032576	2033264	-	LOC_Os01g04690	"CDS:expressed protein";Dir=sense
chr01	AZU	gene	2034656	2035281	-	LOC_Os01g04699	"CDS:expressed protein";Dir=sense
chr01	AZU	gene	2044162	2045679	+	LOC_Os01g04710	"CDS:aspartic proteinase, putative, expressed";Dir=indeterminate
chr01	AZU	gene	2055550	2060831	+	LOC_Os01g04720	"CDS:leucine-rich repeat protein-related, putative, expressed";Dir=sense
chr01	AZU	gene	2055550	2058012	+	LOC_Os01g04720	"CDS:leucine-rich repeat protein-related, putative, expressed";Dir=sense
chr01	AZU	gene	2061922	2062395	+	LOC_Os01g04730	"CDS:ribosomal protein L24, putative, expressed";Dir=indeterminate
chr01	AZU	gene	2074254	2074294	+	LOC_Os07g32000	"CDS:expressed protein";Dir=indeterminate
chr01	AZU	gene	2089444	2090391	+	LOC_Os01g04750	"CDS:B3 DNA binding domain containing protein, expressed";Dir=indeterminate
chr01	AZU	gene	2097919	2098167	-	LOC_Os01g04760	"CDS:hypothetical protein";Dir=indeterminate
chr01	AZU	gene	2118000	2119109	+	LOC_Os01g04800	"CDS:B3 DNA binding domain containing protein, expressed";Dir=indeterminate
chr01	AZU	gene	2131398	2138080	-	LOC_Os01g04814	"CDS:vacuolar protein sorting-associating protein 4B, putative, expressed";Dir=sense
chr01	AZU	gene	2131524	2138080	-	LOC_Os01g04814	"CDS:vacuolar protein sorting-associating protein 4B, putative, expressed";Dir=sense
chr01	AZU	gene	2131555	2138080	-	LOC_Os01g04814	"CDS:vacuolar protein sorting-associating protein 4B, putative, expressed";Dir=sense
chr01	AZU	gene	2140178	2140555	+	LOC_Os01g04830	"CDS:expressed protein";Dir=indeterminate
chr01	AZU	gene	2141493	2145014	-	LOC_Os01g04840	"CDS:vacuolar protein sorting-associating protein 4B, putative, expressed";Dir=sense
chr01	AZU	gene	2161673	2164746	+	LOC_Os01g04860	"CDS:DUF647 domain containing protein, putative, expressed";Dir=sense
chr01	AZU	gene	2166838	2170741	-	LOC_Os01g04870	"CDS:WD domain, G-beta repeat domain containing protein, expressed";Dir=sense
chr01	AZU	gene	2182349	2186703	-	LOC_Os01g04900	"CDS:peptidase M50 family protein, putative, expressed";Dir=sense
chr01	AZU	gene	2182349	2185906	-	LOC_Os01g04900	"CDS:peptidase M50 family protein, putative, expressed";Dir=sense
chr01	AZU	gene	2183248	2186703	-	LOC_Os01g04900	"CDS:peptidase M50 family protein, putative, expressed";Dir=sense
chr01	AZU	gene	2186941	2188696	+	LOC_Os01g04910	"CDS:TP53RK-binding protein, putative, expressed";Dir=sense
chr01	AZU	gene	2191175	2194640	+	LOC_Os01g04920	"CDS:glycosyl transferase, group 1 domain containing protein, expressed";Dir=sense
chr01	AZU	gene	2191175	2192891	+	LOC_Os01g04920	"CDS:glycosyl transferase, group 1 domain containing protein, expressed";Dir=sense
chr01	AZU	gene	2191175	2193715	+	LOC_Os01g04920	"CDS:glycosyl transferase, group 1 domain containing protein, expressed";Dir=sense
chr01	AZU	gene	2198442	2199876	-	LOC_Os01g04930	"CDS:MYB family transcription factor, putative, expressed";Dir=sense
chr01	AZU	gene	2212047	2213974	+	LOC_Os01g04950	"CDS:peptide transporter PTR2, putative, expressed";Dir=sense
chr01	AZU	gene	2212047	2213974	+	LOC_Os01g04950	"CDS:peptide transporter PTR2, putative, expressed";Dir=sense
chr01	AZU	gene	2212047	2213974	+	LOC_Os01g04950	"CDS:peptide transporter PTR2, putative, expressed";Dir=sense
chr01	AZU	gene	2212297	2214021	+	LOC_Os01g04950	"CDS:peptide transporter PTR2, putative, expressed";Dir=indeterminate
chr01	AZU	gene	2228800	2228953	+	LOC_Os10g01740	"CDS:hypothetical protein";Dir=indeterminate
chr01	AZU	gene	2251130	2251366	+	LOC_Os01g04970	"CDS:hypothetical protein";Dir=sense
chr01	AZU	gene	2270772	2273820	-	LOC_Os01g04990	"CDS:mitochondrial carrier protein, putative, expressed";Dir=sense
chr01	AZU	gene	2271368	2273820	-	LOC_Os01g04990	"CDS:mitochondrial carrier protein, putative, expressed";Dir=sense
chr01	AZU	gene	2276613	2277493	+	LOC_Os01g05000	"CDS:expressed protein";Dir=sense
chr01	AZU	gene	2278301	2280599	-	LOC_Os01g05010	"CDS:mitochondrial glycoprotein, putative, expressed";Dir=sense
chr01	AZU	gene	2282029	2284031	-	LOC_Os01g05020	"CDS:expressed protein";Dir=indeterminate
chr01	AZU	gene	2282166	2288095	-	LOC_Os01g05040	"CDS:expressed protein";Dir=indeterminate
chr01	AZU	gene	2290242	2291985	-	LOC_Os01g05050	"CDS:mitochondrial glycoprotein, putative, expressed";Dir=sense
chr01	AZU	gene	2292682	2294618	-	LOC_Os01g05060	"CDS:mitochondrial glycoprotein, putative, expressed";Dir=sense
chr01	AZU	gene	2295557	2295778	-	LOC_Os01g05064	"CDS:expressed protein";Dir=indeterminate
chr01	AZU	gene	2297115	2300088	-	LOC_Os01g05070	"CDS:expressed protein";Dir=sense
chr01	AZU	gene	2297115	2300088	-	LOC_Os01g05070	"CDS:expressed protein";Dir=sense
chr01	AZU	gene	2301454	2303160	-	LOC_Os01g05080	"CDS:thylakoid lumenal protein, putative, expressed";Dir=sense
chr01	AZU	gene	2302369	2303160	-	LOC_Os01g05080	"CDS:thylakoid lumenal protein, putative, expressed";Dir=sense
chr01	AZU	gene	2304069	2306246	+	LOC_Os01g05090	"CDS:expressed protein";Dir=sense
chr01	AZU	gene	2306898	2308359	-	LOC_Os01g05100	"CDS:expressed protein";Dir=sense
chr01	AZU	gene	2314837	2315229	+	LOC_Os01g05105	"CDS:expressed protein";Dir=indeterminate
chr01	AZU	gene	2318874	2320590	-	LOC_Os01g05120	"CDS:ubiquitin fusion degradation protein, putative, expressed";Dir=sense
chr01	AZU	gene	2321371	2323658	+	LOC_Os01g05130	"CDS:expressed protein";Dir=sense
chr01	AZU	gene	2324534	2325782	+	LOC_Os01g05140	"CDS:expressed protein";Dir=sense
chr01	AZU	gene	2329889	2330227	+	LOC_Os01g05150	"CDS:expressed protein";Dir=indeterminate
chr01	AZU	gene	2334194	2334694	+	LOC_Os01g05160	"CDS:expressed protein";Dir=indeterminate
chr01	AZU	gene	2336672	2337007	+	LOC_Os01g05170	"CDS:expressed protein";Dir=indeterminate
chr01	AZU	gene	2348882	2352171	+	LOC_Os01g05180	"CDS:expressed protein";Dir=sense
chr01	AZU	gene	2362769	2363101	+	LOC_Os01g05210	"CDS:hypothetical protein";Dir=indeterminate
chr01	AZU	gene	2366644	2367433	+	LOC_Os01g05220	"CDS:expressed protein";Dir=indeterminate
chr01	AZU	gene	2394648	2395248	+	LOC_Os01g05250	"CDS:expressed protein";Dir=sense
chr01	AZU	gene	2401238	2404524	+	LOC_Os11g12510	"CDS:expressed protein";Dir=sense
chr01	AZU	gene	2431347	2433583	-	LOC_Os04g47370	"CDS:coiled-coil domain-containing protein 124, putative, expressed";Dir=sense
chr01	AZU	gene	2432364	2433583	-	LOC_Os04g47370	"CDS:coiled-coil domain-containing protein 124, putative, expressed";Dir=sense
chr01	AZU	gene	2477036	2559559	+	chrSy	"CDS:expressed protein";Dir=sense
chr01	AZU	gene	2522014	2522346	+	LOC_Os01g05210	"CDS:hypothetical protein";Dir=indeterminate
chr01	AZU	gene	2528954	2530864	-	LOC_Os01g05260	"CDS:expressed protein";Dir=sense
chr01	AZU	gene	2535942	2536540	+	LOC_Os01g05280	"CDS:expressed protein";Dir=sense
chr01	AZU	gene	2536940	2539369	+	LOC_Os01g05289	"CDS:expressed protein";Dir=sense
chr01	AZU	gene	2579679	2580143	-	LOC_Os01g05300	"CDS:hypothetical protein";Dir=sense
chr01	AZU	gene	2581742	2582074	+	LOC_Os01g05310	"CDS:expressed protein";Dir=indeterminate
chr01	AZU	gene	2592002	2593005	+	LOC_Os01g05330	"CDS:expressed protein";Dir=sense
chr01	AZU	gene	2599344	2601070	+	LOC_Os01g05340	"CDS:expressed protein";Dir=sense
chr01	AZU	gene	2608367	2612276	+	LOC_Os01g05350	"CDS:expressed protein";Dir=sense
chr01	AZU	gene	2622925	2623349	+	LOC_Os05g27180	"CDS:ligA, putative, expressed";Dir=indeterminate
chr01	AZU	gene	2627863	2628240	+	LOC_Os01g05360	"CDS:expressed protein";Dir=indeterminate
chr01	AZU	gene	2635753	2636136	+	LOC_Os01g05390	"CDS:hypothetical protein";Dir=sense
chr01	AZU	gene	2639196	2639597	+	LOC_Os01g05410	"CDS:expressed protein";Dir=indeterminate
chr01	AZU	gene	2650272	2654063	+	LOC_Os01g05420	"CDS:IWS1 C-terminus family protein, putative, expressed";Dir=sense
chr01	AZU	gene	2657358	2658657	+	LOC_Os01g05430	"CDS:OsRhmbd1 - Putative Rhomboid homologue, expressed";Dir=sense
chr01	AZU	gene	2657524	3314776	+	LOC_Os01g06720	"CDS:disease resistance protein SlVe2 precursor, putative, expressed";Dir=indeterminate
chr01	AZU	gene	2659349	2661219	-	LOC_Os01g05440	"CDS:XH domain containing protein, expressed";Dir=sense
chr01	AZU	gene	2662844	2663984	-	LOC_Os01g05450	"CDS:expressed protein";Dir=sense
chr01	AZU	gene	2665443	2668147	-	LOC_Os01g05460	"CDS:expressed protein";Dir=sense
chr01	AZU	gene	2676489	2679965	-	LOC_Os01g05470	"CDS:transcription factor X1, putative, expressed";Dir=sense
chr01	AZU	gene	2681946	2683352	-	LOC_Os01g05480	"CDS:expressed protein";Dir=sense
chr01	AZU	gene	2681946	2685441	-	LOC_Os01g05480	"CDS:expressed protein";Dir=sense
chr01	AZU	gene	2681946	2684206	-	LOC_Os01g05480	"CDS:expressed protein";Dir=sense
chr01	AZU	gene	2686710	2689908	-	LOC_Os01g05490	"CDS:triosephosphate isomerase, cytosolic, putative, expressed";Dir=sense
chr01	AZU	gene	2687240	2689908	-	LOC_Os01g05490	"CDS:triosephosphate isomerase, cytosolic, putative, expressed";Dir=sense
chr01	AZU	gene	2696235	2708038	+	LOC_Os01g05500	"CDS:zinc finger protein, putative, expressed";Dir=sense
chr01	AZU	gene	2696235	2708038	+	LOC_Os01g05500	"CDS:zinc finger protein, putative, expressed";Dir=sense
chr01	AZU	gene	2716041	2720916	-	LOC_Os01g05510	"CDS:expressed protein";Dir=sense
chr01	AZU	gene	2716041	2720916	-	LOC_Os01g05510	"CDS:expressed protein";Dir=sense
chr01	AZU	gene	2716252	2720916	-	LOC_Os01g05510	"CDS:expressed protein";Dir=sense
chr01	AZU	gene	2716603	2720916	-	LOC_Os01g05510	"CDS:expressed protein";Dir=sense
chr01	AZU	gene	2716603	2720916	-	LOC_Os01g05510	"CDS:expressed protein";Dir=sense
chr01	AZU	gene	2730994	2731314	+	LOC_Os01g05520	"CDS:expressed protein";Dir=indeterminate
chr01	AZU	gene	2734046	2738855	+	LOC_Os01g05530	"CDS:expressed protein";Dir=sense
chr01	AZU	gene	2744732	2745931	-	LOC_Os01g05540	"CDS:expressed protein";Dir=indeterminate
chr01	AZU	gene	2764673	2765128	-	LOC_Os01g05550	"CDS:expressed protein";Dir=indeterminate
chr01	AZU	gene	2766232	2767376	+	LOC_Os01g05560	"CDS:expressed protein";Dir=indeterminate
chr01	AZU	gene	2774404	2774883	+	LOC_Os01g05570	"CDS:expressed protein";Dir=indeterminate
chr01	AZU	gene	2777128	2777661	-	LOC_Os01g05580	"CDS:Exo70 exocyst complex subunit family, putative, expressed";Dir=indeterminate
chr01	AZU	gene	2779082	2780128	-	LOC_Os01g05585	"CDS:metallothionein, putative, expressed";Dir=sense
chr01	AZU	gene	2783622	2786577	-	LOC_Os01g05600	"CDS:NBS-LRR disease resistance protein, putative, expressed";Dir=indeterminate
chr01	AZU	gene	2792037	2792498	+	LOC_Os01g05610	"CDS:Core histone H2A/H2B/H3/H4 domain containing protein, putative, expressed";Dir=indeterminate
chr01	AZU	gene	2799676	2802645	-	LOC_Os01g05620	"CDS:NBS-LRR disease resistance protein, putative, expressed";Dir=indeterminate
chr01	AZU	gene	2804460	2804921	+	LOC_Os01g05630	"CDS:Core histone H2A/H2B/H3/H4 domain containing protein, putative, expressed";Dir=indeterminate
chr01	AZU	gene	2806496	2809817	-	LOC_Os01g05640	"CDS:receptor-like protein kinase 5 precursor, putative, expressed";Dir=sense
chr01	AZU	gene	2811396	2812834	-	LOC_Os01g05650	"CDS:metallothionein, putative, expressed";Dir=sense
chr01	AZU	gene	2817710	2821764	-	LOC_Os01g05660	"CDS:expressed protein";Dir=sense
chr01	AZU	gene	2817710	2821764	-	LOC_Os01g05660	"CDS:expressed protein";Dir=sense
chr01	AZU	gene	2817710	2821764	-	LOC_Os01g05660	"CDS:expressed protein";Dir=sense
chr01	AZU	gene	2826594	2830018	-	LOC_Os01g05670	"CDS:3-oxo-5-alpha-steroid 4-dehydrogenase, putative, expressed";Dir=sense
chr01	AZU	gene	2845022	2847687	+	LOC_Os01g05680	"CDS:geranylgeranyl transferase type-1 subunit beta, putative, expressed";Dir=sense
chr01	AZU	gene	2850823	2852486	+	LOC_Os01g05694	"CDS:expressed protein";Dir=sense
chr01	AZU	gene	2854479	2856406	+	LOC_Os01g05710	"CDS:expressed protein";Dir=sense
chr01	AZU	gene	2859734	2862570	+	LOC_Os01g05720	"CDS:expressed protein";Dir=sense
chr01	AZU	gene	2867373	2871743	+	LOC_Os01g05744	"CDS:expressed protein";Dir=sense
chr01	AZU	gene	2867441	2868019	+	LOC_Os08g30340	"CDS:PAS2, putative, expressed";Dir=sense
chr01	AZU	gene	2867441	2868052	+	LOC_Os08g30340	"CDS:PAS2, putative, expressed";Dir=sense
chr01	AZU	gene	2878572	3412229	-	LOC_Os01g06960	"CDS:POEI34 - Pollen Ole e I allergen and extensin family protein precursor, putative, expressed";Dir=indeterminate
chr01	AZU	gene	2879907	2881284	+	LOC_Os01g05760	"CDS:PAS2, putative, expressed";Dir=sense
chr01	AZU	gene	2885310	2887334	+	LOC_Os01g05780	"CDS:expressed protein";Dir=sense
chr01	AZU	gene	2899662	2901305	+	LOC_Os01g05790	"CDS:SLT1 protein, putative, expressed";Dir=indeterminate
chr01	AZU	gene	2903435	2906681	+	LOC_Os01g05800	"CDS:inner membrane protein, putative, expressed";Dir=sense
chr01	AZU	gene	2903435	2906681	+	LOC_Os01g05800	"CDS:inner membrane protein, putative, expressed";Dir=sense
chr01	AZU	gene	2908861	2913100	+	LOC_Os01g05810	"CDS:gamma-glutamyltranspeptidase 1 precursor, putative, expressed";Dir=sense
chr01	AZU	gene	2914960	2922179	+	LOC_Os01g05820	"CDS:gamma-glutamyltranspeptidase 1 precursor, putative, expressed";Dir=sense
chr01	AZU	gene	2923175	2927042	+	LOC_Os01g05830	"CDS:expressed protein";Dir=sense
chr01	AZU	gene	2932492	2935200	+	LOC_Os01g05840	"CDS:oxidoreductase, short chain dehydrogenase/reductase family domain containing family, expressed";Dir=sense
chr01	AZU	gene	2932492	2935200	+	LOC_Os01g05840	"CDS:oxidoreductase, short chain dehydrogenase/reductase family domain containing family, expressed";Dir=sense
chr01	AZU	gene	2935508	2936574	-	LOC_Os01g05850	"CDS:expressed protein";Dir=sense
chr01	AZU	gene	2937370	2939184	+	LOC_Os01g05860	"CDS:PPR repeat domain containing protein, putative, expressed";Dir=sense
chr01	AZU	gene	2943092	2946389	+	LOC_Os01g05870	"CDS:receptor kinase, putative, expressed";Dir=sense
chr01	AZU	gene	2943231	2973432	+	LOC_Os12g43564	"CDS:expressed protein";Dir=indeterminate
chr01	AZU	gene	2947312	2948536	-	LOC_Os01g05880	"CDS:OsFBX1 - F-box domain containing protein, expressed";Dir=indeterminate
chr01	AZU	gene	2949795	2951038	-	LOC_Os01g05890	"CDS:OsFBX2 - F-box domain containing protein, expressed";Dir=indeterminate
chr01	AZU	gene	2963885	3026837	+	LOC_Os01g05940	"CDS:receptor kinase, putative, expressed";Dir=sense
chr01	AZU	gene	2963965	3026854	+	LOC_Os01g05980	"CDS:receptor kinase, putative, expressed";Dir=sense
chr01	AZU	gene	3009796	3010188	-	LOC_Os01g05900	"CDS:Core histone H2A/H2B/H3/H4 domain containing protein, putative, expressed";Dir=indeterminate
chr01	AZU	gene	3011430	3014719	+	LOC_Os01g05960	"CDS:receptor kinase, putative, expressed";Dir=sense
chr01	AZU	gene	3023625	3023740	+	LOC_Os01g05980	"CDS:receptor kinase, putative, expressed";Dir=indeterminate
chr01	AZU	gene	3028690	3029151	-	LOC_Os01g05970	"CDS:OsFBO1 - F-box and other domain containing protein, expressed";Dir=indeterminate
chr01	AZU	gene	3033863	3038353	-	LOC_Os01g06000	"CDS:PPR repeat containing protein, expressed";Dir=sense
chr01	AZU	gene	3043298	3043765	+	LOC_Os01g06010	"CDS:Core histone H2A/H2B/H3/H4 domain containing protein, putative, expressed";Dir=indeterminate
chr01	AZU	gene	3048995	3053743	+	LOC_Os01g06020	"CDS:aspartyl-tRNA synthetase, putative, expressed";Dir=sense
chr01	AZU	gene	3057202	3058060	+	LOC_Os01g06030	"CDS:expressed protein";Dir=sense
chr01	AZU	gene	3058850	3060113	-	LOC_Os01g06040	"CDS:expressed protein";Dir=sense
chr01	AZU	gene	3064971	3066351	-	LOC_Os01g06050	"CDS:expressed protein";Dir=sense
chr01	AZU	gene	3064971	3066351	-	LOC_Os01g06050	"CDS:expressed protein";Dir=indeterminate
chr01	AZU	gene	3068689	3070304	+	LOC_Os01g06060	"CDS:gibberellin receptor GID1L2, putative, expressed";Dir=sense
chr01	AZU	gene	3071410	3072268	-	LOC_Os01g06070	"CDS:expressed protein";Dir=sense
chr01	AZU	gene	3073671	3075692	-	LOC_Os01g06080	"CDS:expressed protein";Dir=sense
chr01	AZU	gene	3079096	3079964	-	LOC_Os01g06090	"CDS:expressed protein";Dir=sense
chr01	AZU	gene	3080956	3081850	-	LOC_Os01g06120	"CDS:expressed protein";Dir=sense
chr01	AZU	gene	3084545	3085353	+	LOC_Os01g06130	"CDS:expressed protein";Dir=sense
chr01	AZU	gene	3084545	3085353	+	LOC_Os01g06130	"CDS:expressed protein";Dir=sense
chr01	AZU	gene	3087975	3088800	+	LOC_Os01g06140	"CDS:expressed protein";Dir=sense
chr01	AZU	gene	3092437	3093278	+	LOC_Os01g06150	"CDS:expressed protein";Dir=sense
chr01	AZU	gene	3106810	3107798	-	LOC_Os01g06210	"CDS:gibberellin receptor GID1L2, putative, expressed";Dir=indeterminate
chr01	AZU	gene	3109667	3110680	-	LOC_Os01g06220	"CDS:gibberellin receptor GID1L2, putative, expressed";Dir=indeterminate
chr01	AZU	gene	3113503	3113778	+	LOC_Os01g06230	"CDS:OsSAUR1 - Auxin-responsive SAUR gene family member, expressed";Dir=indeterminate
chr01	AZU	gene	3114732	3117227	-	LOC_Os01g06240	"CDS:protein kinase, putative, expressed";Dir=indeterminate
chr01	AZU	gene	3118635	3119651	+	LOC_Os01g06250	"CDS:dirigent, putative, expressed";Dir=indeterminate
chr01	AZU	gene	3121558	3123158	+	LOC_Os01g06260	"CDS:expressed protein";Dir=sense
chr01	AZU	gene	3123796	3131827	-	LOC_Os01g06270	"CDS:expressed protein";Dir=sense
chr01	AZU	gene	3123796	3129025	-	LOC_Os01g06270	"CDS:expressed protein";Dir=sense
chr01	AZU	gene	3137093	3139783	+	LOC_Os01g06280	"CDS:TKL_IRAK_CrRLK1L-1.4 - The CrRLK1L-1 subfamily has homology to the CrRLK1L homolog, expressed";Dir=indeterminate
chr01	AZU	gene	3137093	3139783	+	LOC_Os01g06280	"CDS:TKL_IRAK_CrRLK1L-1.4 - The CrRLK1L-1 subfamily has homology to the CrRLK1L homolog, expressed";Dir=indeterminate
chr01	AZU	gene	3140392	3142716	-	LOC_Os01g06290	"CDS:splicing factor, arginine/serine-rich, putative, expressed";Dir=sense
chr01	AZU	gene	3140392	3142716	-	LOC_Os01g06290	"CDS:splicing factor, arginine/serine-rich, putative, expressed";Dir=sense
chr01	AZU	gene	3140392	3141722	-	LOC_Os01g06290	"CDS:splicing factor, arginine/serine-rich, putative, expressed";Dir=sense
chr01	AZU	gene	3141054	3142716	-	LOC_Os01g06290	"CDS:splicing factor, arginine/serine-rich, putative, expressed";Dir=sense
chr01	AZU	gene	3145270	3146135	+	LOC_Os01g06310	"CDS:glycine-rich cell wall structural protein precursor, putative, expressed";Dir=sense
chr01	AZU	gene	3147913	3149509	-	LOC_Os01g06320	"CDS:MYB family transcription factor, putative, expressed";Dir=sense
chr01	AZU	gene	3153103	3153675	-	LOC_Os01g06340	"CDS:expressed protein";Dir=indeterminate
chr01	AZU	gene	3154827	3155399	-	LOC_Os01g06350	"CDS:expressed protein";Dir=indeterminate
chr01	AZU	gene	3165550	3166110	-	LOC_Os01g06370	"CDS:expressed protein";Dir=indeterminate
chr01	AZU	gene	3166533	3167804	+	LOC_Os01g06380	"CDS:expressed protein";Dir=sense
chr01	AZU	gene	3170315	3170884	-	LOC_Os01g06390	"CDS:expressed protein";Dir=indeterminate
chr01	AZU	gene	3171300	3172592	+	LOC_Os01g06400	"CDS:expressed protein";Dir=indeterminate
chr01	AZU	gene	3173967	3174527	-	LOC_Os01g06410	"CDS:expressed protein";Dir=indeterminate
chr01	AZU	gene	3174798	3175430	+	LOC_Os01g06420	"CDS:expressed protein";Dir=indeterminate
chr01	AZU	gene	3176429	3177025	-	LOC_Os01g06430	"CDS:expressed protein";Dir=indeterminate
chr01	AZU	gene	3177427	3178311	+	LOC_Os01g06440	"CDS:expressed protein";Dir=indeterminate
chr01	AZU	gene	3179033	3180850	+	LOC_Os01g06450	"CDS:glycosyltransferase family 43 protein, putative, expressed";Dir=sense
chr01	AZU	gene	3181341	3182920	-	LOC_Os01g06454	"CDS:heat shock protein DnaJ, putative, expressed";Dir=sense
chr01	AZU	gene	3184273	3186492	+	LOC_Os01g06460	"CDS:uncharacterized Cys-rich domain containing protein, putative, expressed";Dir=sense
chr01	AZU	gene	3187148	3191634	+	LOC_Os01g06470	"CDS:expressed protein";Dir=sense
chr01	AZU	gene	3194213	3196607	+	LOC_Os01g06490	"CDS:OsSCP1 - Putative Serine Carboxypeptidase homologue, expressed";Dir=sense
chr01	AZU	gene	3194213	3196607	+	LOC_Os01g06490	"CDS:OsSCP1 - Putative Serine Carboxypeptidase homologue, expressed";Dir=sense
chr01	AZU	gene	3201645	3202595	-	LOC_Os01g06500	"CDS:PHLOEM 2-LIKE A5, putative, expressed";Dir=sense
chr01	AZU	gene	3201645	3202595	-	LOC_Os01g06500	"CDS:PHLOEM 2-LIKE A5, putative, expressed";Dir=sense
chr01	AZU	gene	3207936	3208349	+	LOC_Os01g58000	"CDS:ATP synthase epsilon chain, putative, expressed";Dir=indeterminate
chr01	AZU	gene	3207936	3208349	+	LOC_Os06g39756	"CDS:ATP synthase epsilon chain, putative, expressed";Dir=indeterminate
chr01	AZU	gene	3207936	3208349	+	LOC_Os10g21264	"CDS:ATP synthase epsilon chain, putative, expressed";Dir=indeterminate
chr01	AZU	gene	3207936	3208349	+	LOC_Os12g19430	"CDS:ATP synthase epsilon chain, putative, expressed";Dir=indeterminate
chr01	AZU	gene	3263125	3264218	-	LOC_Os01g06540	"CDS:PHD finger protein, putative, expressed";Dir=sense
chr01	AZU	gene	3265494	3270474	-	LOC_Os01g06550	"CDS:NF-X1-type zinc finger protein, putative, expressed";Dir=sense
chr01	AZU	gene	3271321	3272202	-	LOC_Os01g06560	"CDS:transcription factor HBP-1b, putative, expressed";Dir=sense
chr01	AZU	gene	3271659	3272202	-	LOC_Os01g06560	"CDS:transcription factor HBP-1b, putative, expressed";Dir=indeterminate
chr01	AZU	gene	3274890	3275610	+	LOC_Os01g06570	"CDS:expressed protein";Dir=sense
chr01	AZU	gene	3277279	3278088	-	LOC_Os01g06580	"CDS:fasciclin domain containing protein, expressed";Dir=indeterminate
chr01	AZU	gene	3280197	3282455	-	LOC_Os01g06590	"CDS:zinc finger, C3HC4 type domain containing protein, expressed";Dir=sense
chr01	AZU	gene	3280197	3282455	-	LOC_Os01g06590	"CDS:zinc finger, C3HC4 type domain containing protein, expressed";Dir=sense
chr01	AZU	gene	3280197	3281853	-	LOC_Os01g06590	"CDS:zinc finger, C3HC4 type domain containing protein, expressed";Dir=sense
chr01	AZU	gene	3288322	3291854	-	LOC_Os01g06600	"CDS:glutaryl-CoA dehydrogenase, mitochondrial precursor, putative, expressed";Dir=sense
chr01	AZU	gene	3288322	3293471	-	LOC_Os01g06600	"CDS:glutaryl-CoA dehydrogenase, mitochondrial precursor, putative, expressed";Dir=sense
chr01	AZU	gene	3295504	3295671	+	LOC_Os01g06620	"CDS:expressed protein";Dir=indeterminate
chr01	AZU	gene	3296788	3297181	-	LOC_Os01g06630	"CDS:small hydrophilic plant seed protein, putative, expressed";Dir=sense
chr01	AZU	gene	3301303	3302477	+	LOC_Os01g06640	"CDS:basic helix-loop-helix, putative, expressed";Dir=sense
chr01	AZU	gene	3301303	3302477	+	LOC_Os01g06640	"CDS:basic helix-loop-helix, putative, expressed";Dir=sense
chr01	AZU	gene	3301989	3302477	+	LOC_Os01g06640	"CDS:basic helix-loop-helix, putative, expressed";Dir=indeterminate
chr01	AZU	gene	3307298	3314776	+	LOC_Os01g06520	"CDS:verticillium wilt disease resistance protein, putative, expressed";Dir=indeterminate
chr01	AZU	gene	3308234	3311594	-	LOC_Os01g06660	"CDS:thiamine pyrophosphate enzyme, C-terminal TPP binding domain containing protein, expressed";Dir=sense
chr01	AZU	gene	3317501	3320569	+	LOC_Os01g06730	"CDS:verticillium wilt disease resistance protein, putative, expressed";Dir=indeterminate
chr01	AZU	gene	3318420	3364635	+	LOC_Os01g06520	"CDS:verticillium wilt disease resistance protein, putative, expressed";Dir=indeterminate
chr01	AZU	gene	3324466	3325317	-	LOC_Os01g06740	"CDS:ribosome inactivating protein, putative, expressed";Dir=indeterminate
chr01	AZU	gene	3333679	3366544	-	LOC_Os01g06750	"CDS:verticillium wilt disease resistance protein precursor, putative, expressed";Dir=antisense
chr01	AZU	gene	3336088	3336338	+	LOC_Os01g06790	"CDS:disease resistance protein, putative, expressed";Dir=indeterminate
chr01	AZU	gene	3365251	3366544	+	LOC_Os01g06760	"CDS:verticillium wilt disease resistance protein Ve2, putative, expressed";Dir=indeterminate
chr01	AZU	gene	3373067	3374244	+	LOC_Os01g06870	"CDS:resistance protein SlVe1 precursor, putative, expressed";Dir=indeterminate
chr01	AZU	gene	3373166	3373398	-	LOC_Os01g06800	"CDS:expressed protein";Dir=indeterminate
chr01	AZU	gene	3373523	3374471	+	LOC_Os01g06820	"CDS:hcr2-0B, putative, expressed";Dir=indeterminate
chr01	AZU	gene	3391288	3392521	+	LOC_Os01g06836	"CDS:disease resistance protein SlVe2 precursor, putative, expressed";Dir=indeterminate
chr01	AZU	gene	3392595	3393188	+	LOC_Os01g06876	"CDS:Cf-2, putative, expressed";Dir=indeterminate
chr01	AZU	gene	3401442	3402492	+	LOC_Os01g06900	"CDS:verticillium wilt disease resistance protein Ve2, putative, expressed";Dir=sense
chr01	AZU	gene	3403381	3403887	-	LOC_Os01g06910	"CDS:expressed protein";Dir=sense
chr01	AZU	gene	3406724	3409722	+	LOC_Os01g06920	"CDS:resistance protein SlVe1 precursor, putative, expressed";Dir=indeterminate
chr01	AZU	gene	3406772	3409722	+	LOC_Os01g06890	"CDS:leucine-rich repeat family protein, putative, expressed";Dir=sense
chr01	AZU	gene	3411657	3424274	+	LOC_Os01g06980	"CDS:POEI35 - Pollen Ole e I allergen and extensin family protein precursor, putative, expressed";Dir=antisense
chr01	AZU	gene	3411657	3421658	-	LOC_Os01g07000	"CDS:POEI37 - Pollen Ole e I allergen and extensin family protein precursor, putative, expressed";Dir=sense
chr01	AZU	gene	3414133	3421658	-	LOC_Os01g06940	"CDS:POEI33 - Pollen Ole e I allergen and extensin family protein precursor, expressed";Dir=indeterminate
chr01	AZU	gene	3414133	3414665	-	LOC_Os01g07010	"CDS:POEI38 - Pollen Ole e I allergen and extensin family protein precursor, putative, expressed";Dir=indeterminate
chr01	AZU	gene	3414133	3414663	-	LOC_Os01g06990	"CDS:POEI36 - Pollen Ole e I allergen and extensin family protein precursor, putative, expressed";Dir=indeterminate
chr01	AZU	gene	3414134	3414579	-	LOC_Os01g07040	"CDS:POEI41 - Pollen Ole e I allergen and extensin family protein precursor, expressed";Dir=indeterminate
chr01	AZU	gene	3422551	3422949	+	LOC_Os01g06950	"CDS:expressed protein";Dir=indeterminate
chr01	AZU	gene	3423702	3424274	-	LOC_Os01g07020	"CDS:POEI39 - Pollen Ole e I allergen and extensin family protein precursor, putative, expressed";Dir=indeterminate
chr01	AZU	gene	3447274	3447831	-	LOC_Os01g07030	"CDS:POEI40 - Pollen Ole e I allergen and extensin family protein precursor, expressed";Dir=indeterminate
chr01	AZU	gene	3447274	3447831	-	LOC_Os01g07050	"CDS:POEI42 - Pollen Ole e I allergen and extensin family protein precursor, expressed";Dir=indeterminate
chr01	AZU	gene	3455068	3455658	-	LOC_Os01g07060	"CDS:POEI43 - Pollen Ole e I allergen and extensin family protein precursor, putative, expressed";Dir=indeterminate
chr01	AZU	gene	3463500	3466676	-	LOC_Os01g07080	"CDS:DEAD-box ATP-dependent RNA helicase, putative, expressed";Dir=sense
chr01	AZU	gene	3464209	3466676	-	LOC_Os01g07080	"CDS:DEAD-box ATP-dependent RNA helicase, putative, expressed";Dir=sense
chr01	AZU	gene	3467269	3469988	-	LOC_Os01g07090	"CDS:5-azacytidine resistance protein azr1, putative, expressed";Dir=sense
chr01	AZU	gene	3470438	3476394	+	LOC_Os01g07100	"CDS:expressed protein";Dir=sense
chr01	AZU	gene	3479130	3488888	-	LOC_Os01g07110	"CDS:BRCA2 repeat family protein, expressed";Dir=sense
chr01	AZU	gene	3490938	3492378	+	LOC_Os01g07120	"CDS:AP2 domain containing protein, expressed";Dir=sense
chr01	AZU	gene	3491533	3492378	+	LOC_Os01g07120	"CDS:AP2 domain containing protein, expressed";Dir=indeterminate
chr01	AZU	gene	3492843	3494798	-	LOC_Os01g07130	"CDS:expressed protein";Dir=sense
chr01	AZU	gene	3496617	3500475	-	LOC_Os01g07140	"CDS:kelch repeat-containing protein, putative, expressed";Dir=sense
chr01	AZU	gene	3496617	3500454	-	LOC_Os01g07140	"CDS:kelch repeat-containing protein, putative, expressed";Dir=sense
chr01	AZU	gene	3510898	3511410	+	LOC_Os01g07150	"CDS:expressed protein";Dir=indeterminate
chr01	AZU	gene	3515035	3516366	-	LOC_Os01g07160	"CDS:OsFBX3 - F-box domain containing protein, expressed";Dir=indeterminate
chr01	AZU	gene	3521301	3525150	-	LOC_Os01g07170	"CDS:HORMA domain containing protein, putative, expressed";Dir=sense
chr01	AZU	gene	3526151	3527403	-	LOC_Os01g07180	"CDS:expressed protein";Dir=sense
chr01	AZU	gene	3527460	3527909	+	LOC_Os08g30420	"CDS:hypothetical protein";Dir=indeterminate
chr01	AZU	gene	3530118	3530666	+	LOC_Os01g07190	"CDS:expressed protein";Dir=indeterminate
chr01	AZU	gene	3531865	3534543	+	LOC_Os01g07200	"CDS:staphylococcal nuclease homologue, putative, expressed";Dir=sense
chr01	AZU	gene	3535646	3541716	+	LOC_Os01g07212	"CDS:staphylococcal nuclease homologue, putative, expressed";Dir=sense
chr01	AZU	gene	3549482	3550222	-	LOC_Os01g07240	"CDS:expressed protein";Dir=indeterminate
chr01	AZU	gene	3557707	3559526	+	LOC_Os01g07250	"CDS:saposin-like type B, region 1 family protein, putative, expressed";Dir=sense
chr01	AZU	gene	3560306	3563851	-	LOC_Os01g07260	"CDS:expressed protein";Dir=sense
chr01	AZU	gene	3565954	3569966	-	LOC_Os01g07280	"CDS:disease resistance protein, putative, expressed";Dir=sense
chr01	AZU	gene	3579571	3580647	+	LOC_Os01g07300	"CDS:uncharacterized 50.6 kDa protein in the 5region of gyrA and gyrB, putative, expressed";Dir=sense
chr01	AZU	gene	3579791	3580603	+	LOC_Os01g07300	"CDS:uncharacterized 50.6 kDa protein in the 5region of gyrA and gyrB, putative, expressed";Dir=indeterminate
chr01	AZU	gene	3581642	3583017	-	LOC_Os01g07310	"CDS:transporter-related, putative, expressed";Dir=sense
chr01	AZU	gene	3581642	3582406	-	LOC_Os01g07310	"CDS:transporter-related, putative, expressed";Dir=sense
chr01	AZU	gene	3581642	3584153	-	LOC_Os01g07310	"CDS:transporter-related, putative, expressed";Dir=sense
chr01	AZU	gene	3581913	3584153	-	LOC_Os01g07310	"CDS:transporter-related, putative, expressed";Dir=sense
chr01	AZU	gene	3589601	3590406	+	LOC_Os01g07320	"CDS:expressed protein";Dir=sense
chr01	AZU	gene	3591414	3597300	-	LOC_Os01g07330	"CDS:expressed protein";Dir=sense
chr01	AZU	gene	3591913	3597300	-	LOC_Os01g07330	"CDS:expressed protein";Dir=sense
chr01	AZU	gene	3591913	3597300	-	LOC_Os01g07330	"CDS:expressed protein";Dir=sense
chr01	AZU	gene	3591913	3597300	-	LOC_Os01g07330	"CDS:expressed protein";Dir=sense
chr01	AZU	gene	3599981	3601867	-	LOC_Os01g07340	"CDS:pentatricopeptide, putative, expressed";Dir=indeterminate
chr01	AZU	gene	3608443	3610285	-	LOC_Os01g07360	"CDS:KIP1, putative, expressed";Dir=sense
chr01	AZU	gene	3608443	3610285	-	LOC_Os01g07360	"CDS:KIP1, putative, expressed";Dir=sense
chr01	AZU	gene	3608443	3610285	-	LOC_Os01g07360	"CDS:KIP1, putative, expressed";Dir=sense
chr01	AZU	gene	3608443	3610285	-	LOC_Os01g07360	"CDS:KIP1, putative, expressed";Dir=sense
chr01	AZU	gene	3613018	3613230	-	LOC_Os01g07364	"CDS:expressed protein";Dir=indeterminate
chr01	AZU	gene	3614007	3615956	-	LOC_Os01g07370	"CDS:KIP1, putative, expressed";Dir=sense
chr01	AZU	gene	3614007	3615956	-	LOC_Os01g07370	"CDS:KIP1, putative, expressed";Dir=sense
chr01	AZU	gene	3624070	3625464	-	LOC_Os01g07376	"CDS:thioredoxin, putative, expressed";Dir=sense
chr01	AZU	gene	3627832	3630843	-	LOC_Os01g07382	"CDS:expressed protein";Dir=sense
chr01	AZU	gene	3635715	3638757	+	LOC_Os01g07390	"CDS:zinc finger, C3HC4 type family protein, expressed";Dir=sense
chr01	AZU	gene	3641053	3644365	+	LOC_Os01g07400	"CDS:WD40-like domain containing protein, putative, expressed";Dir=sense
chr01	AZU	gene	3641053	3644365	+	LOC_Os01g07400	"CDS:WD40-like domain containing protein, putative, expressed";Dir=sense
chr01	AZU	gene	3646328	3649672	+	LOC_Os01g07410	"CDS:growth regulator related protein, putative, expressed";Dir=sense
chr01	AZU	gene	3651341	3653350	-	LOC_Os01g07420	"CDS:hydrolase, alpha/beta fold family protein, putative, expressed";Dir=sense
chr01	AZU	gene	3655113	3656052	-	LOC_Os01g07430	"CDS:myb-like DNA-binding domain containing protein, putative, expressed";Dir=sense
chr01	AZU	gene	3667193	3668083	+	LOC_Os01g07450	"CDS:MYB family transcription factor, putative, expressed";Dir=sense
chr01	AZU	gene	3670417	3670801	+	LOC_Os01g07460	"CDS:conserved hypothetical protein";Dir=sense
chr01	AZU	gene	3675173	3675604	+	LOC_Os01g07470	"CDS:hypothetical protein";Dir=sense
chr01	AZU	gene	3685753	3686508	-	LOC_Os01g07480	"CDS:DUF260 domain containing protein, putative, expressed";Dir=indeterminate
chr01	AZU	gene	3685753	3686508	-	LOC_Os01g07480	"CDS:DUF260 domain containing protein, putative, expressed";Dir=indeterminate
chr01	AZU	gene	3694263	3708528	-	LOC_Os01g07490	"CDS:RST1, putative, expressed";Dir=sense
chr01	AZU	gene	3712311	3716180	-	LOC_Os01g07500	"CDS:alliin lyase precursor, putative, expressed";Dir=sense
chr01	AZU	gene	3721922	3722152	+	LOC_Os01g07510	"CDS:conserved hypothetical protein";Dir=indeterminate
chr01	AZU	gene	3726541	3730378	-	LOC_Os01g07520	"CDS:proline-rich family protein, putative, expressed";Dir=sense
chr01	AZU	gene	3733020	3736399	-	LOC_Os01g07530	"CDS:uncharacterized glycosyltransferase, putative, expressed";Dir=sense
chr01	AZU	gene	3744782	3747625	+	LOC_Os01g07540	"CDS:G-patch domain containing protein, expressed";Dir=sense
chr01	AZU	gene	3750864	3753582	-	LOC_Os01g07550	"CDS:hypothetical protein";Dir=sense
chr01	AZU	gene	3755889	3759362	+	LOC_Os01g07560	"CDS:receptor-like protein kinase 2 precursor, putative, expressed";Dir=sense
chr01	AZU	gene	3768182	3773395	-	LOC_Os01g07570	"CDS:carboxyl-terminal proteinase, putative, expressed";Dir=sense
chr01	AZU	gene	3779960	3784735	+	LOC_Os01g07590	"CDS:universal stress protein domain containing protein, putative, expressed";Dir=sense
chr01	AZU	gene	3787187	3790063	+	LOC_Os01g07600	"CDS:expressed protein";Dir=sense
chr01	AZU	gene	3796179	3797225	+	LOC_Os01g07610	"CDS:PPR repeat domain containing protein, putative, expressed";Dir=indeterminate
chr01	AZU	gene	3799733	3800071	-	LOC_Os01g07620	"CDS:expressed protein";Dir=indeterminate
chr01	AZU	gene	3802136	3807135	-	LOC_Os01g07630	"CDS:BRASSINOSTEROID INSENSITIVE 1-associated receptor kinase 1 precursor, putative, expressed";Dir=sense
chr01	AZU	gene	3810686	3815044	-	LOC_Os01g07640	"CDS:ankyrin, putative, expressed";Dir=sense
chr01	AZU	gene	3816520	3816741	+	LOC_Os01g07650	"CDS:expressed protein";Dir=indeterminate
chr01	AZU	gene	3817699	3824631	-	LOC_Os01g07660	"CDS:expressed protein";Dir=sense
chr01	AZU	gene	3827177	3829942	-	LOC_Os01g07670	"CDS:expressed protein";Dir=sense
chr01	AZU	gene	3832089	3832535	-	LOC_Os01g07680	"CDS:expressed protein";Dir=indeterminate
chr01	AZU	gene	3833620	3836161	-	LOC_Os01g07700	"CDS:expressed protein";Dir=sense
chr01	AZU	gene	3833620	3836161	-	LOC_Os01g07700	"CDS:expressed protein";Dir=sense
chr01	AZU	gene	3833620	3836161	-	LOC_Os01g07700	"CDS:expressed protein";Dir=sense
chr01	AZU	gene	3839682	3841957	+	LOC_Os01g07710	"CDS:expressed protein";Dir=sense
chr01	AZU	gene	3843010	3845275	-	LOC_Os01g07720	"CDS:dolichyl-P-Man Man-PP-dolichyl mannosyltransferase, putative, expressed";Dir=sense
chr01	AZU	gene	3843010	3846186	-	LOC_Os01g07720	"CDS:dolichyl-P-Man Man-PP-dolichyl mannosyltransferase, putative, expressed";Dir=sense
chr01	AZU	gene	3848673	3850645	+	LOC_Os01g07730	"CDS:phosphate/phosphoenolpyruvate translocator-related protein, putative, expressed";Dir=sense
chr01	AZU	gene	3851348	3855503	-	LOC_Os01g07740	"CDS:DEAD-box ATP-dependent RNA helicase 14, putative, expressed";Dir=sense
chr01	AZU	gene	3851348	3855503	-	LOC_Os01g07740	"CDS:DEAD-box ATP-dependent RNA helicase 14, putative, expressed";Dir=sense
chr01	AZU	gene	3851348	3855503	-	LOC_Os01g07740	"CDS:DEAD-box ATP-dependent RNA helicase 14, putative, expressed";Dir=sense
chr01	AZU	gene	3857613	3860147	-	LOC_Os01g07750	"CDS:expressed protein";Dir=sense
chr01	AZU	gene	3862197	3865654	-	LOC_Os01g07760	"CDS:phospholipase D, putative, expressed";Dir=sense
chr01	AZU	gene	3862197	3865654	-	LOC_Os01g07760	"CDS:phospholipase D, putative, expressed";Dir=sense
chr01	AZU	gene	3869393	3871175	+	LOC_Os01g07770	"CDS:peroxidase precursor, putative, expressed";Dir=sense
chr01	AZU	gene	3873252	3873827	+	LOC_Os01g07780	"CDS:embryo-specific 3, putative, expressed";Dir=indeterminate
chr01	AZU	gene	3875139	3877931	+	LOC_Os01g07790	"CDS:polygalacturonase, putative, expressed";Dir=sense
chr01	AZU	gene	3878089	3879258	-	LOC_Os01g07800	"CDS:thiol-disulphide oxidoreductase DCC, putative, expressed";Dir=sense
chr01	AZU	gene	3878362	3879258	-	LOC_Os01g07800	"CDS:thiol-disulphide oxidoreductase DCC, putative, expressed";Dir=sense
chr01	AZU	gene	3880195	3881636	-	LOC_Os01g07810	"CDS:protein of unknown function domain containing protein, expressed";Dir=sense
chr01	AZU	gene	3880195	3881636	-	LOC_Os01g07810	"CDS:protein of unknown function domain containing protein, expressed";Dir=sense
chr01	AZU	gene	3881190	3881636	-	LOC_Os01g07810	"CDS:protein of unknown function domain containing protein, expressed";Dir=sense
chr01	AZU	gene	3889968	3890783	+	LOC_Os12g25230	"CDS:hypothetical protein";Dir=sense
chr01	AZU	gene	3919200	3921200	+	LOC_Os01g07850	"CDS:glyoxalase family protein, putative, expressed";Dir=sense
chr01	AZU	gene	3944095	3949644	+	LOC_Os01g07870	"CDS:ABC transporter family protein, putative, expressed";Dir=sense
chr01	AZU	gene	3950681	3951460	-	LOC_Os01g07880	"CDS:transcription factor HY5, putative, expressed";Dir=sense
chr01	AZU	gene	3957759	3958094	-	LOC_Os01g07890	"CDS:expressed protein";Dir=indeterminate
chr01	AZU	gene	3958676	3958975	-	LOC_Os01g07900	"CDS:expressed protein";Dir=indeterminate
chr01	AZU	gene	3959869	3963738	-	LOC_Os01g07910	"CDS:NADH-cytochrome b5 reductase, putative, expressed";Dir=sense
chr01	AZU	gene	3966649	3969659	-	LOC_Os01g07920	"CDS:prolyl 4-hydroxylase, putative, expressed";Dir=sense
chr01	AZU	gene	3966649	3968000	-	LOC_Os01g07920	"CDS:prolyl 4-hydroxylase, putative, expressed";Dir=sense
chr01	AZU	gene	3970190	3971172	-	LOC_Os01g07930	"CDS:zinc finger C-x8-C-x5-C-x3-H type family protein, expressed";Dir=sense
chr01	AZU	gene	3974942	3976963	-	LOC_Os01g07940	"CDS:AGC_PVPK_like_kin82y.3 - ACG kinases include homologs to PKA, PKG and PKC, expressed";Dir=sense
chr01	AZU	gene	3982438	3984612	+	LOC_Os01g07950	"CDS:OsGrx_S15.2 - glutaredoxin subgroup II, expressed";Dir=sense
chr01	AZU	gene	3986028	3988874	-	LOC_Os01g07960	"CDS:acyl-protein thioesterase, putative, expressed";Dir=sense
chr01	AZU	gene	3986028	3988874	-	LOC_Os01g07960	"CDS:acyl-protein thioesterase, putative, expressed";Dir=sense
chr01	AZU	gene	3986028	3988874	-	LOC_Os01g07960	"CDS:acyl-protein thioesterase, putative, expressed";Dir=sense
chr01	AZU	gene	3994903	3995319	-	LOC_Os01g07970	"CDS:expressed protein";Dir=indeterminate
chr01	AZU	gene	3998219	4001234	-	LOC_Os01g07980	"CDS:ankyrin, putative, expressed";Dir=sense
chr01	AZU	gene	4010869	4013695	-	LOC_Os01g08000	"CDS:fibronectin type 3 and ankyrin repeat domains 1 protein, putative, expressed";Dir=sense
chr01	AZU	gene	4015289	4017086	+	LOC_Os01g08010	"CDS:expressed protein";Dir=sense
chr01	AZU	gene	4015289	4017086	+	LOC_Os01g08010	"CDS:expressed protein";Dir=sense
chr01	AZU	gene	4017761	4038229	-	LOC_Os01g08020	"CDS:boron transporter protein, putative, expressed";Dir=sense
chr01	AZU	gene	4040884	4041336	+	LOC_Os01g08050	"CDS:hypothetical protein";Dir=indeterminate
chr01	AZU	gene	4057706	4059910	+	LOC_Os01g08090	"CDS:flavonol-3-O-glycoside-7-O-glucosyltransferase 1, putative, expressed";Dir=sense
chr01	AZU	gene	4060961	4062739	+	LOC_Os01g08100	"CDS:flavonol-3-O-glycoside-7-O-glucosyltransferase 1, putative, expressed";Dir=sense
chr01	AZU	gene	4064038	4065703	+	LOC_Os01g08110	"CDS:flavonol-3-O-glycoside-7-O-glucosyltransferase 1, putative, expressed";Dir=sense
chr01	AZU	gene	4067055	4069052	-	LOC_Os01g08120	"CDS:pentatricopeptide, putative, expressed";Dir=indeterminate
chr01	AZU	gene	4072034	4072957	+	LOC_Os01g08130	"CDS:phototropic-responsive NPH3 family protein, putative, expressed";Dir=indeterminate
chr01	AZU	gene	4077305	4078468	+	LOC_Os01g08140	"CDS:phototropic-responsive NPH3 family protein, putative, expressed";Dir=sense
chr01	AZU	gene	4078945	4081910	-	LOC_Os01g08150	"CDS:expressed protein";Dir=sense
chr01	AZU	gene	4092563	4094452	+	LOC_Os01g08160	"CDS:MYB family transcription factor, putative, expressed";Dir=sense
chr01	AZU	gene	4098129	4101410	+	LOC_Os01g08170	"CDS:expressed protein";Dir=indeterminate
chr01	AZU	gene	4101972	4103075	-	LOC_Os01g08180	"CDS:BRASSINAZOLE-RESISTANT 2, putative, expressed";Dir=sense
chr01	AZU	gene	4122382	4130347	+	LOC_Os01g08190	"CDS:transcriptional corepressor LEUNIG, putative, expressed";Dir=sense
chr01	AZU	gene	4122382	4126209	+	LOC_Os01g08190	"CDS:transcriptional corepressor LEUNIG, putative, expressed";Dir=sense
chr01	AZU	gene	4122382	4130347	+	LOC_Os01g08190	"CDS:transcriptional corepressor LEUNIG, putative, expressed";Dir=sense
chr01	AZU	gene	4122382	4128906	+	LOC_Os01g08190	"CDS:transcriptional corepressor LEUNIG, putative, expressed";Dir=sense
chr01	AZU	gene	4132664	4140889	+	LOC_Os01g08200	"CDS:ubiquitin carboxyl-terminal hydrolase 14, putative, expressed";Dir=sense
chr01	AZU	gene	4149541	4150781	-	LOC_Os01g08220	"CDS:gibberellin 3-beta-dioxygenase 2-2, putative, expressed";Dir=sense
chr01	AZU	gene	4170226	4170522	-	LOC_Os01g08240	"CDS:hypothetical protein";Dir=indeterminate
chr01	AZU	gene	4180820	4184203	-	LOC_Os01g08260	"CDS:pleiotropic drug resistance protein 4, putative, expressed";Dir=sense
chr01	AZU	gene	4180820	4182610	-	LOC_Os01g08260	"CDS:pleiotropic drug resistance protein 4, putative, expressed";Dir=sense
chr01	AZU	gene	4198991	4204338	-	LOC_Os01g08270	"CDS:aminotransferase, classes I and II, domain containing protein, expressed";Dir=sense
chr01	AZU	gene	4200912	4204338	-	LOC_Os01g08270	"CDS:aminotransferase, classes I and II, domain containing protein, expressed";Dir=sense
chr01	AZU	gene	4206174	4209488	+	LOC_Os01g08280	"CDS:expressed protein";Dir=sense
chr01	AZU	gene	4206933	4209488	+	LOC_Os01g08280	"CDS:expressed protein";Dir=sense
chr01	AZU	gene	4210942	4212612	+	LOC_Os01g08290	"CDS:transmembrane protein, putative, expressed";Dir=sense
chr01	AZU	gene	4213221	4213816	-	LOC_Os01g08300	"CDS:expressed protein";Dir=sense
chr01	AZU	gene	4215461	4216818	-	LOC_Os01g08310	"CDS:serine/threonine protein phosphatase 2A 59 kDa regulatory subunit Bgamma isoform, putative, expressed";Dir=sense
chr01	AZU	gene	4220916	4222923	-	LOC_Os01g08320	"CDS:OsIAA1 - Auxin-responsive Aux/IAA gene family member, expressed";Dir=sense
chr01	AZU	gene	4227923	4229287	+	LOC_Os01g08330	"CDS:aspartic proteinase nepenthesin-1 precursor, putative, expressed";Dir=indeterminate
chr01	AZU	gene	4239134	4240938	+	LOC_Os01g08340	"CDS:zinc finger family protein, putative, expressed";Dir=sense
chr01	AZU	gene	4242543	4242936	+	LOC_Os01g08350	"CDS:ATP synthase subunit alpha, mitochondrial, putative, expressed";Dir=indeterminate
chr01	AZU	gene	4242543	4242832	+	LOC_Os09g08910	"CDS:ATP synthase, putative, expressed";Dir=indeterminate
chr01	AZU	gene	4242543	4242681	+	LOC_Os12g23630	"CDS:ATP synthase subunit alpha, mitochondrial, putative, expressed";Dir=indeterminate
chr01	AZU	gene	4246071	4248656	+	LOC_Os01g08360	"CDS:hypothetical protein";Dir=sense
chr01	AZU	gene	4253861	4255186	+	LOC_Os01g08370	"CDS:symbiosis-related disease resistance protein, putative, expressed";Dir=indeterminate
chr01	AZU	gene	4257467	4258789	-	LOC_Os01g08380	"CDS:transferase family protein, putative, expressed";Dir=indeterminate
chr01	AZU	gene	4263243	4263735	+	LOC_Os01g08390	"CDS:hypothetical protein";Dir=sense
chr01	AZU	gene	4264990	4268868	+	LOC_Os01g08400	"CDS:syntaxin, putative, expressed";Dir=sense
chr01	AZU	gene	4270567	4272801	+	LOC_Os01g08410	"CDS:early fruit mRNA, putative, expressed";Dir=sense
chr01	AZU	gene	4280540	4287148	+	LOC_Os01g08420	"CDS:EMB2410, putative, expressed";Dir=sense
chr01	AZU	gene	4290167	4296646	+	LOC_Os01g08430	"CDS:expressed protein";Dir=sense
chr01	AZU	gene	4300001	4301464	-	LOC_Os01g08440	"CDS:UDP-glucoronosyl and UDP-glucosyl transferase domain containing protein, expressed";Dir=indeterminate
chr01	AZU	gene	4307756	4311976	-	LOC_Os01g08450	"CDS:ras-related protein, putative, expressed";Dir=sense
chr01	AZU	gene	4314324	4318387	-	LOC_Os01g08460	"CDS:TMS membrane protein/tumour differentially expressed protein, putative, expressed";Dir=sense
chr01	AZU	gene	4322497	4324066	-	LOC_Os01g08464	"CDS:expressed protein";Dir=sense
chr01	AZU	gene	4350371	4354698	-	LOC_Os01g08510	"CDS:MAR-binding filament-like protein 1, putative, expressed";Dir=sense
chr01	AZU	gene	4356986	4359032	-	LOC_Os01g08520	"CDS:DUF581 domain containing protein, expressed";Dir=sense
chr01	AZU	gene	4376318	4385946	-	LOC_Os01g08540	"CDS:DNA mismatch repair protein MSH6-2, putative, expressed";Dir=sense
chr01	AZU	gene	4387257	4389523	-	LOC_Os01g08550	"CDS:aminoacyl-tRNA synthetase, putative, expressed";Dir=sense
chr01	AZU	gene	4396026	4400736	+	LOC_Os01g08560	"CDS:DnaK family protein, putative, expressed";Dir=sense
chr01	AZU	gene	4396026	4400736	+	LOC_Os01g08560	"CDS:DnaK family protein, putative, expressed";Dir=sense
chr01	AZU	gene	4405789	4411679	+	LOC_Os01g08570	"CDS:2-oxoglutarate and iron-dependent oxygenase domain-containing protein2, putative, expressed";Dir=sense
chr01	AZU	gene	4414455	4417844	-	LOC_Os01g08580	"CDS:frigida, putative, expressed";Dir=sense
chr01	AZU	gene	4420416	4420658	+	LOC_Os01g08590	"CDS:expressed protein";Dir=indeterminate
chr01	AZU	gene	4423347	4424901	-	LOC_Os01g08600	"CDS:expressed protein";Dir=sense
chr01	AZU	gene	4426171	4429628	+	LOC_Os01g08610	"CDS:hAT dimerisation domain-containing protein, putative, expressed";Dir=sense
chr01	AZU	gene	4432560	4432871	+	LOC_Os01g08620	"CDS:expressed protein";Dir=indeterminate
chr01	AZU	gene	4439414	4443660	-	LOC_Os01g08630	"CDS:expressed protein";Dir=sense
chr01	AZU	gene	4496385	4499079	+	LOC_Os01g08650	"CDS:expressed protein";Dir=sense
chr01	AZU	gene	4496385	4497683	+	LOC_Os01g08650	"CDS:expressed protein";Dir=indeterminate
chr01	AZU	gene	4503278	4505020	-	LOC_Os01g08660	"CDS:aquaporin protein, putative, expressed";Dir=sense
chr01	AZU	gene	4507507	4508028	-	LOC_Os01g08670	"CDS:expressed protein";Dir=indeterminate
chr01	AZU	gene	4512291	4514462	-	LOC_Os01g08680	"CDS:myb/SANT domain protein, putative, expressed";Dir=sense
chr01	AZU	gene	4512291	4514462	-	LOC_Os01g08680	"CDS:myb/SANT domain protein, putative, expressed";Dir=sense
chr01	AZU	gene	4515967	4517526	+	LOC_Os01g08690	"CDS:holocarboxylase synthetase, putative, expressed";Dir=sense
chr01	AZU	gene	4519008	4525719	-	LOC_Os01g08700	"CDS:GIGANTEA, putative, expressed";Dir=sense
chr01	AZU	gene	4519008	4525719	-	LOC_Os01g08700	"CDS:GIGANTEA, putative, expressed";Dir=sense
chr01	AZU	gene	4519008	4525719	-	LOC_Os01g08700	"CDS:GIGANTEA, putative, expressed";Dir=sense
chr01	AZU	gene	4519008	4525719	-	LOC_Os01g08700	"CDS:GIGANTEA, putative, expressed";Dir=sense
chr01	AZU	gene	4519008	4525719	-	LOC_Os01g08700	"CDS:GIGANTEA, putative, expressed";Dir=sense
chr01	AZU	gene	4519008	4525719	-	LOC_Os01g08700	"CDS:GIGANTEA, putative, expressed";Dir=sense
chr01	AZU	gene	4519987	4525719	-	LOC_Os01g08700	"CDS:GIGANTEA, putative, expressed";Dir=sense
chr01	AZU	gene	4530145	4545470	-	LOC_Os01g08710	"CDS:WRKY102, expressed";Dir=sense
chr01	AZU	gene	4536584	4545497	-	LOC_Os01g08710	"CDS:WRKY102, expressed";Dir=sense
chr01	AZU	gene	4558026	4558553	-	LOC_Os01g08740	"CDS:expressed protein";Dir=sense
chr01	AZU	gene	4564357	4582379	+	LOC_Os01g08750	"CDS:expressed protein";Dir=sense
chr01	AZU	gene	4564357	4582379	+	LOC_Os01g08750	"CDS:expressed protein";Dir=sense
chr01	AZU	gene	4578951	4582379	+	LOC_Os01g08750	"CDS:expressed protein";Dir=sense
chr01	AZU	gene	4584486	4586284	+	LOC_Os01g08760	"CDS:choline/ethanolamine kinase, putative, expressed";Dir=sense
chr01	AZU	gene	4595366	4599069	+	LOC_Os01g08770	"CDS:WD domain, G-beta repeat domain containing protein, expressed";Dir=sense
chr01	AZU	gene	4600182	4604350	-	LOC_Os01g08780	"CDS:endonuclease/exonuclease/phosphatase family domain containing protein, expressed";Dir=sense
chr01	AZU	gene	4612632	4613348	+	LOC_Os01g08790	"CDS:histone-like transcription factor and archaeal histone, putative, expressed";Dir=indeterminate
chr01	AZU	gene	4614499	4616143	+	LOC_Os01g08800	"CDS:cytochrome P450, putative, expressed";Dir=sense
chr01	AZU	gene	4618601	4620118	+	LOC_Os01g08810	"CDS:cytochrome P450, putative, expressed";Dir=indeterminate
chr01	AZU	gene	4621411	4622356	-	LOC_Os01g08814	"CDS:expressed protein";Dir=sense
chr01	AZU	gene	4621411	4622356	-	LOC_Os01g08814	"CDS:expressed protein";Dir=sense
chr01	AZU	gene	4621411	4622356	-	LOC_Os01g08814	"CDS:expressed protein";Dir=sense
chr01	AZU	gene	4628914	4630846	-	LOC_Os01g08820	"CDS:PHD-finger domain containing protein, putative, expressed";Dir=sense
chr01	AZU	gene	4633194	4634861	+	LOC_Os01g08830	"CDS:OsFBDUF1 - F-box and DUF domain containing protein, expressed";Dir=sense
chr01	AZU	gene	4633809	4634861	+	LOC_Os01g08830	"CDS:OsFBDUF1 - F-box and DUF domain containing protein, expressed";Dir=indeterminate
chr01	AZU	gene	4638084	4638563	+	LOC_Os01g08840	"CDS:expressed protein";Dir=indeterminate
chr01	AZU	gene	4641964	4645028	+	LOC_Os01g08850	"CDS:expressed protein";Dir=sense
chr01	AZU	gene	4646486	4646983	-	LOC_Os01g08860	"CDS:hsp20/alpha crystallin family protein, putative, expressed";Dir=indeterminate
chr01	AZU	gene	4646486	4646983	-	LOC_Os01g08860	"CDS:hsp20/alpha crystallin family protein, putative, expressed";Dir=indeterminate
chr01	AZU	gene	4651400	4651687	+	LOC_Os01g08870	"CDS:expressed protein";Dir=indeterminate
chr01	AZU	gene	4652438	4654767	-	LOC_Os01g08880	"CDS:expressed protein";Dir=sense
chr01	AZU	gene	4656367	4657133	-	LOC_Os01g08890	"CDS:expressed protein";Dir=sense
chr01	AZU	gene	4665892	4666356	-	LOC_Os12g26875	"CDS:expressed protein";Dir=indeterminate
chr01	AZU	gene	4668014	4672139	-	LOC_Os01g08930	"CDS:DEAD-box ATP-dependent RNA helicase, putative, expressed";Dir=sense
chr01	AZU	gene	4673098	4673523	-	LOC_Os01g08940	"CDS:expressed protein";Dir=indeterminate
chr01	AZU	gene	4675473	4676603	+	LOC_Os01g08950	"CDS:expressed protein";Dir=sense
chr01	AZU	gene	4676911	4679582	-	LOC_Os01g08960	"CDS:phosducin-like protein 3, putative, expressed";Dir=sense
chr01	AZU	gene	4679966	4686043	+	LOC_Os01g08970	"CDS:SSRP1-like FACT complex subunit, putative, expressed";Dir=sense
chr01	AZU	gene	4682095	4686043	+	LOC_Os01g08970	"CDS:SSRP1-like FACT complex subunit, putative, expressed";Dir=sense
chr01	AZU	gene	4686665	4687103	-	LOC_Os01g08980	"CDS:expressed protein";Dir=indeterminate
chr01	AZU	gene	4686665	4687103	-	LOC_Os11g12680	"CDS:expressed protein";Dir=indeterminate
chr01	AZU	gene	4686779	4687234	+	LOC_Os04g53420	"CDS:expressed protein";Dir=indeterminate
chr01	AZU	gene	4686899	4687753	+	LOC_Os03g27560	"CDS:expressed protein";Dir=sense
chr01	AZU	gene	4691271	4695145	+	LOC_Os01g08990	"CDS:expressed protein";Dir=sense
chr01	AZU	gene	4696650	4702496	-	LOC_Os01g09000	"CDS:glutaminyl-tRNA synthetase, putative, expressed";Dir=sense
chr01	AZU	gene	4706687	4707679	-	LOC_Os01g46910	"CDS:microneme protein Sm70, putative, expressed";Dir=indeterminate
chr01	AZU	gene	4715833	4720120	+	LOC_Os01g09010	"CDS:transferase family protein, putative, expressed";Dir=sense
chr01	AZU	gene	4721654	4727138	+	LOC_Os01g09020	"CDS:WD domain, G-beta repeat domain containing protein, expressed";Dir=sense
chr01	AZU	gene	4732706	4734377	+	LOC_Os01g09030	"CDS:2-aminoethanethiol dioxygenase, putative, expressed";Dir=sense
chr01	AZU	gene	4743757	4745712	+	LOC_Os01g09080	"CDS:WRKY107, expressed";Dir=sense
chr01	AZU	gene	4758921	4759283	+	LOC_Os01g09090	"CDS:expressed protein";Dir=indeterminate
chr01	AZU	gene	4759754	4760416	-	LOC_Os01g09100	"CDS:WRKY10, expressed";Dir=indeterminate
chr01	AZU	gene	4788249	4790671	-	LOC_Os01g09120	"CDS:Twin LOV 1, putative, expressed";Dir=sense
chr01	AZU	gene	4788249	4791215	-	LOC_Os01g09120	"CDS:Twin LOV 1, putative, expressed";Dir=sense
chr01	AZU	gene	4792947	4793696	+	LOC_Os01g09130	"CDS:expressed protein";Dir=indeterminate
chr01	AZU	gene	4796785	4797237	+	LOC_Os01g09140	"CDS:expressed protein";Dir=indeterminate
chr01	AZU	gene	4801938	4802690	+	LOC_Os01g09150	"CDS:expressed protein";Dir=indeterminate
chr01	AZU	gene	4807690	4808316	+	LOC_Os01g09190	"CDS:expressed protein";Dir=indeterminate
chr01	AZU	gene	4815032	4823980	-	LOC_Os01g09200	"CDS:AGC_AGC_other_NDRh_TRCd.1 - ACG kinases include homologs to PKA, PKG and PKC, expressed";Dir=sense
chr01	AZU	gene	4836882	4838151	+	LOC_Os01g09230	"CDS:expressed protein";Dir=sense
chr01	AZU	gene	4860255	4870951	+	LOC_Os01g09246	"CDS:glycine-rich protein, putative, expressed";Dir=sense
chr01	AZU	gene	4876377	4879643	+	LOC_Os01g09252	"CDS:WD domain, G-beta repeat domain containing protein, expressed";Dir=sense
chr01	AZU	gene	4883995	4886473	-	LOC_Os01g09260	"CDS:cytokinin dehydrogenase precursor, putative, expressed";Dir=sense
chr01	AZU	gene	4900203	4900604	+	LOC_Os01g09270	"CDS:expressed protein";Dir=sense
chr01	AZU	gene	4901623	4905308	-	LOC_Os01g09280	"CDS:myb-related transcription activator, putative, expressed";Dir=sense
chr01	AZU	gene	4913569	4917602	+	LOC_Os01g09300	"CDS:oxidoreductase, putative, expressed";Dir=sense
chr01	AZU	gene	4913569	4917602	+	LOC_Os01g09300	"CDS:oxidoreductase, putative, expressed";Dir=sense
chr01	AZU	gene	4913569	4917602	+	LOC_Os01g09300	"CDS:oxidoreductase, putative, expressed";Dir=sense
chr01	AZU	gene	4918729	4919713	-	LOC_Os01g09305	"CDS:EMB1895, putative, expressed";Dir=sense
chr01	AZU	gene	4923150	4924218	-	LOC_Os01g09310	"CDS:EMB1895, putative, expressed";Dir=sense
chr01	AZU	gene	4926195	4931055	-	LOC_Os01g09320	"CDS:NADP-dependent malic enzyme, chloroplast precursor, putative, expressed";Dir=sense
chr01	AZU	gene	4933794	4935585	+	LOC_Os01g09330	"CDS:expressed protein";Dir=sense
chr01	AZU	gene	4940251	4943221	-	LOC_Os01g09340	"CDS:expressed protein";Dir=sense
chr01	AZU	gene	4945373	4945639	-	LOC_Os01g09350	"CDS:hypothetical protein";Dir=indeterminate
chr01	AZU	gene	4946607	4947373	-	LOC_Os01g09360	"CDS:expressed protein";Dir=indeterminate
chr01	AZU	gene	4948752	4954002	-	LOC_Os01g09370	"CDS:ankyrin repeat domain-containing protein 28, putative, expressed";Dir=sense
chr01	AZU	gene	4957426	4963596	-	LOC_Os01g09384	"CDS:ankyrin repeat domain containing protein, putative, expressed";Dir=sense
chr01	AZU	gene	4967746	4968193	+	LOC_Os12g10100	"CDS:ligA, putative, expressed";Dir=indeterminate
chr01	AZU	gene	4967746	4968193	+	LOC_Os12g10120	"CDS:ligA, putative";Dir=indeterminate
chr01	AZU	gene	4973954	4975609	+	LOC_Os01g09410	"CDS:expressed protein";Dir=sense
chr01	AZU	gene	4977385	4979316	-	LOC_Os01g09420	"CDS:expressed protein";Dir=sense
chr01	AZU	gene	4981208	4982957	+	LOC_Os01g09430	"CDS:expressed protein";Dir=sense
chr01	AZU	gene	4988991	4989506	+	LOC_Os01g09440	"CDS:expressed protein";Dir=indeterminate
chr01	AZU	gene	4998466	4999520	+	LOC_Os01g09450	"CDS:OsIAA2 - Auxin-responsive Aux/IAA gene family member, expressed";Dir=sense
chr01	AZU	gene	4998466	4999442	+	LOC_Os01g09450	"CDS:OsIAA2 - Auxin-responsive Aux/IAA gene family member, expressed";Dir=sense
chr01	AZU	gene	5001371	5003854	-	LOC_Os01g09460	"CDS:hexokinase, putative, expressed";Dir=sense
chr01	AZU	gene	5007710	5009418	+	LOC_Os01g09470	"CDS:IQ calmodulin-binding motif family protein, expressed";Dir=sense
chr01	AZU	gene	5018017	5019228	-	LOC_Os01g09480	"CDS:hypothetical protein";Dir=sense
chr01	AZU	gene	5031036	5031995	-	LOC_Os01g09500	"CDS:expressed protein";Dir=sense
chr01	AZU	gene	5033662	5035162	+	LOC_Os01g09510	"CDS:60S acidic ribosomal protein, putative, expressed";Dir=sense
chr01	AZU	gene	5034251	5035162	+	LOC_Os01g09510	"CDS:60S acidic ribosomal protein, putative, expressed";Dir=sense
chr01	AZU	gene	5040491	5041727	-	LOC_Os01g09540	"CDS:HAD superfamily phosphatase, putative, expressed";Dir=sense
chr01	AZU	gene	5048313	5054059	-	LOC_Os01g09550	"CDS:no apical meristem protein, putative, expressed";Dir=sense
chr01	AZU	gene	5048313	5053784	-	LOC_Os01g09550	"CDS:no apical meristem protein, putative, expressed";Dir=sense
chr01	AZU	gene	5048313	5052650	-	LOC_Os01g09550	"CDS:no apical meristem protein, putative, expressed";Dir=sense
chr01	AZU	gene	5051179	5052650	-	LOC_Os01g09550	"CDS:no apical meristem protein, putative, expressed";Dir=sense
chr01	AZU	gene	5059661	5064525	+	LOC_Os01g09560	"CDS:mitochondrial-processing peptidase subunit alpha, mitochondrial precursor, putative, expressed";Dir=sense
chr01	AZU	gene	5073793	5077122	+	LOC_Os01g09570	"CDS:6-phosphofructokinase, putative, expressed";Dir=sense
chr01	AZU	gene	5078492	5081801	-	LOC_Os01g09580	"CDS:CAMK_CAMK_like_Aur_like.1 - CAMK includes calcium/calmodulin depedent protein kinases, expressed";Dir=sense
chr01	AZU	gene	5078492	5081479	-	LOC_Os01g09580	"CDS:CAMK_CAMK_like_Aur_like.1 - CAMK includes calcium/calmodulin depedent protein kinases, expressed";Dir=sense
chr01	AZU	gene	5086310	5087277	-	LOC_Os01g09590	"CDS:myb-like DNA-binding domain containing protein, putative, expressed";Dir=sense
chr01	AZU	gene	5090192	5090591	+	LOC_Os04g16722	"CDS:uncharacterized protein ycf68, putative, expressed";Dir=indeterminate
chr01	AZU	gene	5090192	5090591	+	LOC_Os04g16896	"CDS:uncharacterized protein ycf68, putative";Dir=indeterminate
chr01	AZU	gene	5090192	5090591	+	LOC_Os07g24992	"CDS:uncharacterized protein ycf68, putative";Dir=indeterminate
chr01	AZU	gene	5090192	5090591	+	LOC_Os08g15236	"CDS:uncharacterized protein ycf68, putative, expressed";Dir=indeterminate
chr01	AZU	gene	5090192	5090591	+	LOC_Os10g38196	"CDS:uncharacterized protein ycf68, putative";Dir=indeterminate
chr01	AZU	gene	5091986	5092351	+	LOC_Os01g57968	"CDS:expressed protein";Dir=indeterminate
chr01	AZU	gene	5097162	5097353	+	LOC_Os04g16726	"CDS:expressed protein";Dir=indeterminate
chr01	AZU	gene	5097162	5097353	+	LOC_Os10g21388	"CDS:expressed protein";Dir=indeterminate
chr01	AZU	gene	5097774	5098046	+	LOC_Os04g16728	"CDS:chloroplast 30S ribosomal protein S15, putative, expressed";Dir=indeterminate
chr01	AZU	gene	5098185	5099366	+	LOC_Os04g16732	"CDS:NADPH-dependent oxidoreductase, putative, expressed";Dir=indeterminate
chr01	AZU	gene	5098185	5099366	+	LOC_Os10g21394	"CDS:NADPH-dependent oxidoreductase, putative, expressed";Dir=indeterminate
chr01	AZU	gene	5098851	5099087	+	LOC_Os07g41300	"CDS:respiratory-chain NADH dehydrogenase, 49 Kd subunit family protein, expressed";Dir=indeterminate
chr01	AZU	gene	5099368	5101445	-	LOC_Os10g21396	"CDS:NADPH-dependent oxidoreductase, putative, expressed";Dir=antisense
chr01	AZU	gene	5101540	5102082	+	LOC_Os10g21398	"CDS:NADPH-dependent oxidoreductase, putative, expressed";Dir=indeterminate
chr01	AZU	gene	5136605	5137765	-	LOC_Os01g09620	"CDS:zinc finger/CCCH transcription factor, putative, expressed";Dir=indeterminate
chr01	AZU	gene	5136605	5137765	-	LOC_Os01g09620	"CDS:zinc finger/CCCH transcription factor, putative, expressed";Dir=indeterminate
chr01	AZU	gene	5166131	5167679	-	LOC_Os01g09640	"CDS:Myb transcription factor, putative, expressed";Dir=sense
chr01	AZU	gene	5170539	5171033	+	LOC_Os01g09650	"CDS:expressed protein";Dir=indeterminate
chr01	AZU	gene	5173684	5174614	-	LOC_Os01g09660	"CDS:expressed protein";Dir=sense
chr01	AZU	gene	5175562	5176044	+	LOC_Os01g09665	"CDS:expressed protein";Dir=indeterminate
chr01	AZU	gene	5177115	5179641	-	LOC_Os01g09670	"CDS:pollen-specific protein SF21, putative, expressed";Dir=sense
chr01	AZU	gene	5185122	5187487	+	LOC_Os01g09690	"CDS:hypothetical protein";Dir=sense
chr01	AZU	gene	5196399	5199633	-	LOC_Os01g09700	"CDS:aminotransferase, classes I and II, domain containing protein, expressed";Dir=sense
chr01	AZU	gene	5203954	5206302	+	LOC_Os01g09710	"CDS:expressed protein";Dir=sense
chr01	AZU	gene	5208516	5209163	+	LOC_Os01g09720	"CDS:dof zinc finger domain containing protein, putative, expressed";Dir=indeterminate
chr01	AZU	gene	5210342	5211547	+	LOC_Os01g09730	"CDS:expressed protein";Dir=sense
chr01	AZU	gene	5210342	5211547	+	LOC_Os01g09730	"CDS:expressed protein";Dir=sense
chr01	AZU	gene	5212126	5213992	-	LOC_Os01g09740	"CDS:F-box/LRR-repeat protein, putative, expressed";Dir=sense
chr01	AZU	gene	5216066	5219575	-	LOC_Os01g09750	"CDS:RNA methyltransferase protein, putative, expressed";Dir=sense
chr01	AZU	gene	5216066	5219575	-	LOC_Os01g09750	"CDS:RNA methyltransferase protein, putative, expressed";Dir=sense
chr01	AZU	gene	5223978	5230735	+	LOC_Os01g09760	"CDS:DIRP family protein, putative, expressed";Dir=sense
chr01	AZU	gene	5231500	5234598	-	LOC_Os01g09770	"CDS:expressed protein";Dir=sense
chr01	AZU	gene	5247300	5249546	-	LOC_Os01g09790	"CDS:IQ calmodulin-binding motif domain containing protein, expressed";Dir=sense
chr01	AZU	gene	5254789	5259029	-	LOC_Os01g09800	"CDS:BTBA1 - Bric-a-Brac,Tramtrack, Broad Complex BTB domain with Ankyrin repeat region, expressed";Dir=sense
chr01	AZU	gene	5267620	5269122	-	LOC_Os01g09810	"CDS:uncharacterized UPF0114 domain containing protein, expressed";Dir=sense
chr01	AZU	gene	5280114	5280491	+	LOC_Os01g09830	"CDS:OsGrx_A2 - glutaredoxin subgroup III, expressed";Dir=indeterminate
chr01	AZU	gene	5297148	5298770	+	LOC_Os01g09850	"CDS:ZOS1-04 - C2H2 zinc finger protein, expressed";Dir=sense
chr01	AZU	gene	5297148	5298770	+	LOC_Os01g09850	"CDS:ZOS1-04 - C2H2 zinc finger protein, expressed";Dir=sense
chr01	AZU	gene	5297148	5298770	+	LOC_Os01g09850	"CDS:ZOS1-04 - C2H2 zinc finger protein, expressed";Dir=sense
chr01	AZU	gene	5326455	5326913	-	LOC_Os01g09870	"CDS:expressed protein";Dir=indeterminate
chr01	AZU	gene	5330304	5331170	-	LOC_Os01g09880	"CDS:harpin-induced protein 1 domain containing protein, expressed";Dir=indeterminate
chr01	AZU	gene	5337221	5339160	-	LOC_Os01g09890	"CDS:translation initiation factor SUI1, putative, expressed";Dir=sense
chr01	AZU	gene	5346896	5355672	+	LOC_Os01g09900	"CDS:helix-loop-helix DNA-binding domain containing protein, expressed";Dir=sense
chr01	AZU	gene	5347697	5350956	+	LOC_Os01g09930	"CDS:helix-loop-helix DNA-binding domain containing protein, expressed";Dir=sense
chr01	AZU	gene	5353759	5354346	+	LOC_Os01g09940	"CDS:expressed protein";Dir=sense
chr01	AZU	gene	5356087	5356804	-	LOC_Os01g09950	"CDS:expressed protein";Dir=sense
chr01	AZU	gene	5371642	5372130	+	LOC_Os01g09970	"CDS:expressed protein";Dir=sense
chr01	AZU	gene	5376524	5377758	+	LOC_Os01g09980	"CDS:expressed protein";Dir=sense
chr01	AZU	gene	5382895	5384600	+	LOC_Os01g09990	"CDS:helix-loop-helix DNA-binding domain containing protein, expressed";Dir=sense
chr01	AZU	gene	5382895	5384600	+	LOC_Os01g09990	"CDS:helix-loop-helix DNA-binding domain containing protein, expressed";Dir=sense
chr01	AZU	gene	5391274	5394098	-	LOC_Os01g10000	"CDS:expressed protein";Dir=sense
chr01	AZU	gene	5396823	5397428	-	LOC_Os01g10010	"CDS:prenylated rab acceptor, putative, expressed";Dir=indeterminate
chr01	AZU	gene	5396823	5397428	-	LOC_Os01g10010	"CDS:prenylated rab acceptor, putative, expressed";Dir=indeterminate
chr01	AZU	gene	5399436	5400875	+	LOC_Os01g10020	"CDS:ectonucleotide pyrophosphatase/phosphodiesterase family member 1, putative, expressed";Dir=indeterminate
chr01	AZU	gene	5409612	5409932	+	LOC_Os01g10030	"CDS:expressed protein";Dir=indeterminate
chr01	AZU	gene	5417426	5424814	+	LOC_Os01g10040	"CDS:cytochrome P450, putative, expressed";Dir=sense
chr01	AZU	gene	5419070	5424814	+	LOC_Os01g10040	"CDS:cytochrome P450, putative, expressed";Dir=sense
chr01	AZU	gene	5428403	5431821	-	LOC_Os01g10050	"CDS:DEAD-box ATP-dependent RNA helicase, putative, expressed";Dir=sense
chr01	AZU	gene	5428403	5431821	-	LOC_Os01g10050	"CDS:DEAD-box ATP-dependent RNA helicase, putative, expressed";Dir=sense
chr01	AZU	gene	5432733	5433969	+	LOC_Os01g10060	"CDS:expressed protein";Dir=sense
chr01	AZU	gene	5437479	5438171	+	LOC_Os01g10070	"CDS:expressed protein";Dir=sense
chr01	AZU	gene	5439181	5441377	+	LOC_Os01g10080	"CDS:expressed protein";Dir=sense
chr01	AZU	gene	5442034	5443743	-	LOC_Os01g10090	"CDS:pentatricopeptide, putative, expressed";Dir=indeterminate
chr01	AZU	gene	5444767	5446947	-	LOC_Os01g10100	"CDS:expressed protein";Dir=sense
chr01	AZU	gene	5445760	5446947	-	LOC_Os01g10100	"CDS:expressed protein";Dir=sense
chr01	AZU	gene	5451669	5455770	-	LOC_Os01g10110	"CDS:cytokinin dehydrogenase precursor, putative, expressed";Dir=sense
chr01	AZU	gene	5464614	5465067	-	LOC_Os08g23849	"CDS:conserved hypothetical protein";Dir=antisense
chr01	AZU	gene	5468687	5473349	-	LOC_Os01g10130	"CDS:RNA-dependent RNA polymerase, putative, expressed";Dir=sense
chr01	AZU	gene	5487998	5495609	-	LOC_Os01g10140	"CDS:RNA-dependent RNA polymerase, putative, expressed";Dir=sense
chr01	AZU	gene	5487998	5497491	-	LOC_Os01g10140	"CDS:RNA-dependent RNA polymerase, putative, expressed";Dir=sense
chr01	AZU	gene	5509412	5515557	-	LOC_Os01g10150	"CDS:CK1_CaseinKinase_1a.1 - CK1 includes the casein kinase 1 kinases, expressed";Dir=sense
chr01	AZU	gene	5509854	5515557	-	LOC_Os01g10150	"CDS:CK1_CaseinKinase_1a.1 - CK1 includes the casein kinase 1 kinases, expressed";Dir=sense
chr01	AZU	gene	5516947	5517573	-	LOC_Os01g10160	"CDS:latency associated nuclear antigen, putative, expressed";Dir=indeterminate
chr01	AZU	gene	5519755	5520040	+	LOC_Os01g10170	"CDS:expressed protein";Dir=sense
chr01	AZU	gene	5533012	5533725	-	LOC_Os01g10180	"CDS:avr9/Cf-9 rapidly elicited protein 146, putative, expressed";Dir=indeterminate
chr01	AZU	gene	5542171	5542737	-	LOC_Os01g10195	"CDS:expressed protein";Dir=indeterminate
chr01	AZU	gene	5549917	5550406	+	LOC_Os01g10200	"CDS:hypothetical protein";Dir=sense
chr01	AZU	gene	5554294	5554944	+	LOC_Os01g10210	"CDS:lachrymatory factor synthase, putative, expressed";Dir=indeterminate
chr01	AZU	gene	5564752	5565330	+	LOC_Os01g10230	"CDS:lachrymatory factor synthase, putative, expressed";Dir=indeterminate
chr01	AZU	gene	5568715	5572986	-	LOC_Os01g10250	"CDS:hydrolase, alpha/beta fold family domain containing protein, expressed";Dir=sense
chr01	AZU	gene	5568715	5571080	-	LOC_Os01g10250	"CDS:hydrolase, alpha/beta fold family domain containing protein, expressed";Dir=sense
chr01	AZU	gene	5569891	5572986	-	LOC_Os01g10250	"CDS:hydrolase, alpha/beta fold family domain containing protein, expressed";Dir=sense
chr01	AZU	gene	5580310	5580924	-	LOC_Os01g10260	"CDS:expressed protein";Dir=indeterminate
chr01	AZU	gene	5583452	5584168	-	LOC_Os01g10270	"CDS:expressed protein";Dir=indeterminate
chr01	AZU	gene	5585783	5590694	+	LOC_Os01g10280	"CDS:phosphoribosylaminoimidazole carboxylase, chloroplast precursor, putative, expressed";Dir=sense
chr01	AZU	gene	5585783	5591992	+	LOC_Os01g10280	"CDS:phosphoribosylaminoimidazole carboxylase, chloroplast precursor, putative, expressed";Dir=sense
chr01	AZU	gene	5585783	5590694	+	LOC_Os01g10280	"CDS:phosphoribosylaminoimidazole carboxylase, chloroplast precursor, putative, expressed";Dir=sense
chr01	AZU	gene	5585783	5591992	+	LOC_Os01g10280	"CDS:phosphoribosylaminoimidazole carboxylase, chloroplast precursor, putative, expressed";Dir=sense
chr01	AZU	gene	5593634	5596229	-	LOC_Os01g10290	"CDS:autophagy-related protein 3, putative, expressed";Dir=sense
chr01	AZU	gene	5593634	5596229	-	LOC_Os01g10290	"CDS:autophagy-related protein 3, putative, expressed";Dir=sense
chr01	AZU	gene	5596828	5597486	+	LOC_Os01g10300	"CDS:expressed protein";Dir=sense
chr01	AZU	gene	5603687	5604199	+	LOC_Os01g10310	"CDS:expressed protein";Dir=indeterminate
chr01	AZU	gene	5606211	5610049	-	LOC_Os01g10320	"CDS:class III HD-Zip protein 8, putative, expressed";Dir=sense
chr01	AZU	gene	5615337	5623382	-	LOC_Os01g10340	"CDS:expressed protein";Dir=sense
chr01	AZU	gene	5623724	5626631	+	LOC_Os01g10350	"CDS:MPPN domain containing protein, expressed";Dir=sense
chr01	AZU	gene	5635749	5636435	-	LOC_Os01g10370	"CDS:AP2 domain containing protein, expressed";Dir=indeterminate
chr01	AZU	gene	5658970	5659798	+	LOC_Os01g10400	"CDS:expressed protein";Dir=sense
chr01	AZU	gene	5659543	5659860	+	LOC_Os01g10400	"CDS:expressed protein";Dir=indeterminate
chr01	AZU	gene	5670967	5671704	-	LOC_Os01g10420	"CDS:expressed protein";Dir=indeterminate
chr01	AZU	gene	5673734	5678407	+	LOC_Os01g10430	"CDS:protein kinase family protein, putative, expressed";Dir=sense
chr01	AZU	gene	5674306	5678407	+	LOC_Os01g10430	"CDS:protein kinase family protein, putative, expressed";Dir=sense
chr01	AZU	gene	5688147	5689764	+	LOC_Os01g10440	"CDS:xylosyltransferase, putative, expressed";Dir=sense
chr01	AZU	gene	5691278	5693481	-	LOC_Os01g10450	"CDS:protein kinase domain containing protein, expressed";Dir=sense
chr01	AZU	gene	5691278	5693481	-	LOC_Os01g10450	"CDS:protein kinase domain containing protein, expressed";Dir=sense
chr01	AZU	gene	5717213	5720320	+	LOC_Os01g10460	"CDS:expressed protein";Dir=sense
chr01	AZU	gene	5727656	5728096	-	LOC_Os01g10470	"CDS:RALFL17 - Rapid ALkalinization Factor RALF family protein precursor, expressed";Dir=indeterminate
chr01	AZU	gene	5730343	5731239	-	LOC_Os01g10480	"CDS:plastocyanin-like domain containing protein, putative, expressed";Dir=sense
chr01	AZU	gene	5736596	5737670	-	LOC_Os01g10490	"CDS:keratin, type I cytoskeletal 9, putative, expressed";Dir=sense
chr01	AZU	gene	5746696	5755019	-	LOC_Os01g10504	"CDS:OsMADS3 - MADS-box family gene with MIKCc type-box, expressed";Dir=sense
chr01	AZU	gene	5746733	5755019	-	LOC_Os01g10504	"CDS:OsMADS3 - MADS-box family gene with MIKCc type-box, expressed";Dir=sense
chr01	AZU	gene	5746733	5755019	-	LOC_Os01g10504	"CDS:OsMADS3 - MADS-box family gene with MIKCc type-box, expressed";Dir=sense
chr01	AZU	gene	5766321	5771629	-	LOC_Os01g10520	"CDS:expressed protein";Dir=sense
chr01	AZU	gene	5780671	5782494	-	LOC_Os01g10530	"CDS:expressed protein";Dir=indeterminate
chr01	AZU	gene	5780671	5782494	-	LOC_Os01g10530	"CDS:expressed protein";Dir=indeterminate
chr01	AZU	gene	5780671	5785507	-	LOC_Os01g10530	"CDS:expressed protein";Dir=sense
chr01	AZU	gene	5786389	5787230	+	LOC_Os01g10550	"CDS:DEFL35 - Defensin and Defensin-like DEFL family, expressed";Dir=sense
chr01	AZU	gene	5826206	5827480	+	LOC_Os01g10580	"CDS:B-box zinc finger family protein, putative, expressed";Dir=sense
chr01	AZU	gene	5838972	5841731	+	LOC_Os01g10590	"CDS:osFTL8 FT-Like8 homologous to Flowering Locus T gene; contains Pfam profile PF01161: Phosphatidylethanolamine-binding protein, expressed";Dir=sense
chr01	AZU	gene	5849693	5855268	-	LOC_Os01g10600	"CDS:aquaporin protein, putative, expressed";Dir=sense
chr01	AZU	gene	5855655	5857694	-	LOC_Os01g10610	"CDS:BES1/BZR1 homolog protein, putative, expressed";Dir=sense
chr01	AZU	gene	5863939	5865880	-	LOC_Os01g10630	"CDS:expressed protein";Dir=sense
chr01	AZU	gene	5863939	5865880	-	LOC_Os01g10630	"CDS:expressed protein";Dir=sense
chr01	AZU	gene	5872015	5872341	+	LOC_Os01g10640	"CDS:expressed protein";Dir=indeterminate
chr01	AZU	gene	5876205	5876663	+	LOC_Os01g10650	"CDS:hypothetical protein";Dir=sense
chr01	AZU	gene	5879980	5880306	-	LOC_Os01g10660	"CDS:expressed protein";Dir=indeterminate
chr01	AZU	gene	5881657	5881968	-	LOC_Os01g10670	"CDS:expressed protein";Dir=indeterminate
chr01	AZU	gene	5886248	5887810	-	LOC_Os01g10680	"CDS:GIL1, putative, expressed";Dir=indeterminate
chr01	AZU	gene	5886248	5887810	-	LOC_Os01g10680	"CDS:GIL1, putative, expressed";Dir=indeterminate
chr01	AZU	gene	5905795	5910405	-	LOC_Os01g10690	"CDS:POLD3 - Putative DNA polymerase delta complex subunit, expressed";Dir=sense
chr01	AZU	gene	5913698	5916128	+	LOC_Os01g10700	"CDS:D-mannose binding lectin family protein, expressed";Dir=sense
chr01	AZU	gene	5918155	5920692	+	LOC_Os01g10710	"CDS:receptor-like protein kinase, putative, expressed";Dir=indeterminate
chr01	AZU	gene	5935240	5935641	-	LOC_Os01g10740	"CDS:expressed protein";Dir=indeterminate
chr01	AZU	gene	5936438	5936806	+	LOC_Os01g10750	"CDS:expressed protein";Dir=indeterminate
chr01	AZU	gene	5947686	5948018	-	LOC_Os01g10760	"CDS:expressed protein";Dir=indeterminate
chr01	AZU	gene	5954474	5955590	-	LOC_Os01g10770	"CDS:expressed protein";Dir=sense
chr01	AZU	gene	5956801	5957217	-	LOC_Os01g10780	"CDS:expressed protein";Dir=indeterminate
chr01	AZU	gene	5957488	5961103	+	LOC_Os01g10790	"CDS:WD domain, G-beta repeat domain containing protein, expressed";Dir=sense
chr01	AZU	gene	5961638	5964886	-	LOC_Os01g10800	"CDS:pentatricopeptide, putative, expressed";Dir=indeterminate
chr01	AZU	gene	5965272	5966187	+	LOC_Os01g10810	"CDS:rho termination factor, N-terminal domain containing protein, expressed";Dir=sense
chr01	AZU	gene	5967251	5969018	+	LOC_Os01g10820	"CDS:ribosomal protein L5, putative, expressed";Dir=sense
chr01	AZU	gene	5970324	5971067	+	LOC_Os01g10830	"CDS:carnitine racemase like protein, putative, expressed";Dir=indeterminate
chr01	AZU	gene	5971755	5975309	-	LOC_Os01g10840	"CDS:CGMC_GSK.2 - CGMC includes CDA, MAPK, GSK3, and CLKC kinases, expressed";Dir=sense
chr01	AZU	gene	5986482	5987610	+	LOC_Os01g10850	"CDS:peroxidase precursor, putative, expressed";Dir=sense
chr01	AZU	gene	5992095	5994553	-	LOC_Os01g10860	"CDS:expressed protein";Dir=sense
chr01	AZU	gene	5996561	5998096	+	LOC_Os01g10870	"CDS:CAMK_KIN1/SNF1/Nim1_like.7 - CAMK includes calcium/calmodulin depedent protein kinases, expressed";Dir=indeterminate
chr01	AZU	gene	6004988	6005283	+	LOC_Os01g10880	"CDS:expressed protein";Dir=sense
chr01	AZU	gene	6006741	6008126	-	LOC_Os01g10890	"CDS:CAMK_KIN1/SNF1/Nim1_like.8 - CAMK includes calcium/calmodulin depedent protein kinases, expressed";Dir=indeterminate
chr01	AZU	gene	6012030	6015676	-	LOC_Os01g10900	"CDS:MRH1, putative, expressed";Dir=sense
chr01	AZU	gene	6012030	6015676	-	LOC_Os01g10900	"CDS:MRH1, putative, expressed";Dir=sense
chr01	AZU	gene	6020072	6020154	-	LOC_Os06g07430	"CDS:OsFBX189 - F-box domain containing protein, expressed";Dir=indeterminate
chr01	AZU	gene	6020813	6025195	-	LOC_Os01g10920	"CDS:peptide-N4-asparagine amidase A, putative, expressed";Dir=sense
chr01	AZU	gene	6025837	6027708	-	LOC_Os01g10930	"CDS:peptide-N4-asparagine amidase A, putative, expressed";Dir=indeterminate
chr01	AZU	gene	6030557	6031051	-	LOC_Os01g10940	"CDS:S-adenosylmethionine synthetase 2, putative, expressed";Dir=indeterminate
chr01	AZU	gene	6034813	6036555	-	LOC_Os01g10950	"CDS:peptide-N4-asparagine amidase A, putative, expressed";Dir=indeterminate
chr01	AZU	gene	6038677	6040515	-	LOC_Os01g10960	"CDS:peptide-N4-asparagine amidase A, putative, expressed";Dir=indeterminate
chr01	AZU	gene	6041643	6045886	+	LOC_Os01g10970	"CDS:auxin-induced protein 5NG4, putative, expressed";Dir=sense
chr01	AZU	gene	6053409	6054862	+	LOC_Os01g10980	"CDS:auxin-induced protein 5NG4, putative, expressed";Dir=sense
chr01	AZU	gene	6058834	6060384	+	LOC_Os01g10990	"CDS:integral membrane protein DUF6 containing protein, expressed";Dir=sense
chr01	AZU	gene	6072892	6074742	-	LOC_Os01g11010	"CDS:peptide-N4-asparagine amidase A, putative, expressed";Dir=indeterminate
chr01	AZU	gene	6080946	6081512	+	LOC_Os01g11020	"CDS:expressed protein";Dir=indeterminate
chr01	AZU	gene	6087867	6094818	+	LOC_Os01g11040	"CDS:SCAR-like protein 2, putative, expressed";Dir=sense
chr01	AZU	gene	6096661	6106211	+	LOC_Os01g11054	"CDS:phosphoenolpyruvate carboxylase, putative, expressed";Dir=sense
chr01	AZU	gene	6104267	6106211	+	LOC_Os01g11054	"CDS:phosphoenolpyruvate carboxylase, putative, expressed";Dir=sense
chr01	AZU	gene	6104267	6106211	+	LOC_Os01g11054	"CDS:phosphoenolpyruvate carboxylase, putative, expressed";Dir=sense
chr01	AZU	gene	6104267	6106211	+	LOC_Os01g11054	"CDS:phosphoenolpyruvate carboxylase, putative, expressed";Dir=sense
chr01	AZU	gene	6108629	6113396	+	LOC_Os01g11070	"CDS:Alg9-like mannosyltransferase protein, putative, expressed";Dir=sense
chr01	AZU	gene	6115107	6116156	+	LOC_Os01g11080	"CDS:transposable element protein, putative, containing Pfam profile: PF03732, Retrotrans_gag, expressed";Dir=indeterminate
chr01	AZU	gene	6118834	6130115	+	LOC_Os01g11110	"CDS:14-3-3 protein, putative, expressed";Dir=sense
chr01	AZU	gene	6131866	6136189	-	LOC_Os01g11120	"CDS:CID11, putative, expressed";Dir=sense
chr01	AZU	gene	6142843	6147939	-	LOC_Os01g11130	"CDS:RNA recognition motif containing protein, putative, expressed";Dir=sense
chr01	AZU	gene	6165974	6169316	-	LOC_Os01g11150	"CDS:gibberellin 2-beta-dioxygenase, putative, expressed";Dir=sense
chr01	AZU	gene	6182993	6184939	-	LOC_Os01g11160	"CDS:amino acid permease family protein, putative, expressed";Dir=sense
chr01	AZU	gene	6190104	6191457	+	LOC_Os01g11170	"CDS:expressed protein";Dir=sense
chr01	AZU	gene	6194404	6195068	+	LOC_Os01g11190	"CDS:expressed protein";Dir=sense
chr01	AZU	gene	6199615	6202076	-	LOC_Os01g11200	"CDS:transforming protein myb, putative, expressed";Dir=sense
chr01	AZU	gene	6202774	6203982	+	LOC_Os01g11210	"CDS:expressed protein";Dir=sense
chr01	AZU	gene	6204259	6206382	-	LOC_Os01g11220	"CDS:hydrolase, acting on carbon-nitrogen, putative, expressed";Dir=sense
chr01	AZU	gene	6207350	6208169	-	LOC_Os01g11230	"CDS:SOUL heme-binding protein, putative, expressed";Dir=sense
chr01	AZU	gene	6207358	6208169	-	LOC_Os01g11230	"CDS:SOUL heme-binding protein, putative, expressed";Dir=sense
chr01	AZU	gene	6210467	6210970	-	LOC_Os01g11240	"CDS:DUF538 domain containing protein, putative, expressed";Dir=indeterminate
chr01	AZU	gene	6217041	6220902	-	LOC_Os01g11250	"CDS:potassium channel KAT1, putative, expressed";Dir=sense
chr01	AZU	gene	6225410	6228219	+	LOC_Os01g11260	"CDS:phospho-N-acetylmuramoyl-pentapeptide-transferase, putative, expressed";Dir=sense
chr01	AZU	gene	6230152	6231687	-	LOC_Os01g11270	"CDS:cytochrome P450, putative, expressed";Dir=indeterminate
chr01	AZU	gene	6230152	6263667	-	LOC_Os01g11300	"CDS:cytochrome P450, putative, expressed";Dir=indeterminate
chr01	AZU	gene	6236369	6242963	-	LOC_Os01g11280	"CDS:cytochrome P450, putative, expressed";Dir=sense
chr01	AZU	gene	6280344	6281870	-	LOC_Os01g11340	"CDS:cytochrome P450, putative, expressed";Dir=indeterminate
chr01	AZU	gene	6298675	6300015	-	LOC_Os01g11350	"CDS:bZIP transcription factor domain containing protein, expressed";Dir=sense
chr01	AZU	gene	6313062	6315405	-	LOC_Os01g11360	"CDS:expressed protein";Dir=sense
chr01	AZU	gene	6317002	6329139	+	LOC_Os01g11370	"CDS:ATP-dependent RNA helicase, putative, expressed";Dir=sense
chr01	AZU	gene	6333443	6333850	-	LOC_Os01g11390	"CDS:expressed protein";Dir=indeterminate
chr01	AZU	gene	6336374	6336586	-	LOC_Os01g11400	"CDS:hypothetical protein";Dir=indeterminate
chr01	AZU	gene	6338320	6342983	+	LOC_Os01g11414	"CDS:sodium/calcium exchanger protein, putative, expressed";Dir=sense
chr01	AZU	gene	6340991	6342983	+	LOC_Os01g11414	"CDS:sodium/calcium exchanger protein, putative, expressed";Dir=sense
chr01	AZU	gene	6343830	6345550	-	LOC_Os01g11430	"CDS:expressed protein";Dir=sense
chr01	AZU	gene	6370818	6371372	-	LOC_Os01g11460	"CDS:zinc finger, C3HC4 type domain containing protein, expressed";Dir=indeterminate
chr01	AZU	gene	6376692	6377045	+	LOC_Os01g11470	"CDS:expressed protein";Dir=indeterminate
chr01	AZU	gene	6377642	6378142	-	LOC_Os01g11480	"CDS:zinc finger, C3HC4 type domain containing protein, expressed";Dir=indeterminate
chr01	AZU	gene	6380137	6380832	-	LOC_Os01g11490	"CDS:zinc finger, C3HC4 type domain containing protein, expressed";Dir=indeterminate
chr01	AZU	gene	6383040	6383741	-	LOC_Os01g11500	"CDS:zinc finger, C3HC4 type domain containing protein, expressed";Dir=indeterminate
chr01	AZU	gene	6386454	6388268	+	LOC_Os01g11510	"CDS:OsMADS91 - MADS-box family gene with M-beta type-box, expressed";Dir=indeterminate
chr01	AZU	gene	6393311	6394024	-	LOC_Os01g11520	"CDS:RING-H2 finger protein, putative, expressed";Dir=indeterminate
chr01	AZU	gene	6399017	6399166	+	LOC_Os10g18810	"CDS:expressed protein";Dir=indeterminate
chr01	AZU	gene	6413358	6414734	-	LOC_Os01g11550	"CDS:TCP family transcription factor, putative, expressed";Dir=indeterminate
chr01	AZU	gene	6433701	6435765	-	LOC_Os01g11570	"CDS:GDSL-like lipase/acylhydrolase, putative, expressed";Dir=sense
chr01	AZU	gene	6438718	6440107	+	LOC_Os01g11580	"CDS:bromodomain containing protein, expressed";Dir=sense
chr01	AZU	gene	6439114	6440107	+	LOC_Os01g11580	"CDS:bromodomain containing protein, expressed";Dir=sense
chr01	AZU	gene	6444713	6446739	+	LOC_Os01g11590	"CDS:uncharacterized protein HI0077, putative, expressed";Dir=sense
chr01	AZU	gene	6448908	6449257	+	LOC_Os01g11600	"CDS:expressed protein";Dir=sense
chr01	AZU	gene	6458552	6461520	+	LOC_Os01g11620	"CDS:GDSL-like lipase/acylhydrolase, putative, expressed";Dir=sense
chr01	AZU	gene	6458552	6461520	+	LOC_Os01g11620	"CDS:GDSL-like lipase/acylhydrolase, putative, expressed";Dir=sense
chr01	AZU	gene	6468462	6468698	+	LOC_Os01g11640	"CDS:expressed protein";Dir=indeterminate
chr01	AZU	gene	6469654	6474232	+	LOC_Os01g11650	"CDS:GDSL-like lipase/acylhydrolase, putative, expressed";Dir=sense
chr01	AZU	gene	6469654	6470973	+	LOC_Os01g11650	"CDS:GDSL-like lipase/acylhydrolase, putative, expressed";Dir=sense
chr01	AZU	gene	6479413	6483151	+	LOC_Os01g11660	"CDS:GDSL-like lipase/acylhydrolase, putative, expressed";Dir=sense
chr01	AZU	gene	6486977	6488320	+	LOC_Os01g11670	"CDS:OsSCP2 - Putative Serine Carboxypeptidase homologue, expressed";Dir=sense
chr01	AZU	gene	6494548	6494808	-	LOC_Os01g11690	"CDS:expressed protein";Dir=indeterminate
chr01	AZU	gene	6495884	6496980	+	LOC_Os01g11700	"CDS:GDSL-like lipase/acylhydrolase, putative, expressed";Dir=sense
chr01	AZU	gene	6495884	6497279	+	LOC_Os01g11700	"CDS:GDSL-like lipase/acylhydrolase, putative, expressed";Dir=sense
chr01	AZU	gene	6502928	6504645	-	LOC_Os01g11704	"CDS:hypothetical protein";Dir=sense
chr01	AZU	gene	6510441	6513064	+	LOC_Os01g11710	"CDS:GDSL-like lipase/acylhydrolase, putative, expressed";Dir=sense
chr01	AZU	gene	6519088	6524414	-	LOC_Os01g11720	"CDS:transposable element protein, putative, containing Pfam profile: PF03004, Transposase_24, expressed";Dir=sense
chr01	AZU	gene	6531908	6535021	+	LOC_Os01g11730	"CDS:GDSL-like lipase/acylhydrolase, putative, expressed";Dir=sense
chr01	AZU	gene	6544636	6549000	+	LOC_Os01g11740	"CDS:GDSL-like lipase/acylhydrolase, putative, expressed";Dir=sense
chr01	AZU	gene	6552530	6554461	+	LOC_Os01g11750	"CDS:GDSL-like lipase/acylhydrolase, putative, expressed";Dir=sense
chr01	AZU	gene	6556066	6558060	+	LOC_Os01g11760	"CDS:GDSL-like lipase/acylhydrolase, putative, expressed";Dir=sense
chr01	AZU	gene	6559041	6559520	-	LOC_Os01g11770	"CDS:expressed protein";Dir=indeterminate
chr01	AZU	gene	6560422	6561069	+	LOC_Os01g11780	"CDS:expressed protein";Dir=indeterminate
chr01	AZU	gene	6568262	6572849	+	LOC_Os01g11790	"CDS:GDSL-like lipase/acylhydrolase, putative, expressed";Dir=sense
chr01	AZU	gene	6579011	6582322	-	LOC_Os01g11810	"CDS:powdery mildew resistant protein 5, putative, expressed";Dir=sense
chr01	AZU	gene	6579011	6581886	-	LOC_Os01g11810	"CDS:powdery mildew resistant protein 5, putative, expressed";Dir=sense
chr01	AZU	gene	6585500	6586428	+	LOC_Os01g11820	"CDS:expressed protein";Dir=sense
chr01	AZU	gene	6587161	6588305	-	LOC_Os01g11830	"CDS:oryzain alpha chain precursor, putative, expressed";Dir=sense
chr01	AZU	gene	6591901	6593077	+	LOC_Os01g11840	"CDS:xylem cysteine proteinase 2 precursor, putative, expressed";Dir=sense
chr01	AZU	gene	6594004	6596127	-	LOC_Os01g11850	"CDS:expressed protein";Dir=sense
chr01	AZU	gene	6603907	6610708	+	LOC_Os01g11860	"CDS:DJ-1 family protein, putative, expressed";Dir=sense
chr01	AZU	gene	6616114	6618972	+	LOC_Os01g11870	"CDS:expressed protein";Dir=sense
chr01	AZU	gene	6623603	6626482	+	LOC_Os01g11880	"CDS:DJ-1 family protein, putative, expressed";Dir=sense
chr01	AZU	gene	6635331	6646475	+	LOC_Os01g11900	"CDS:hhH-GPD superfamily base excision DNA repair protein, expressed";Dir=sense
chr01	AZU	gene	6654716	6655697	+	LOC_Os01g11910	"CDS:basic helix-loop-helix, putative, expressed";Dir=sense
chr01	AZU	gene	6676171	6676510	+	chrUn	"CDS:hypothetical protein";Dir=indeterminate
chr01	AZU	gene	6685582	6690426	+	LOC_Os01g11940	"CDS:osFTL1 FT-Like1 homologous to Flowering Locus T gene; contains Pfam profile PF01161: Phosphatidylethanolamine-binding protein, expressed";Dir=sense
chr01	AZU	gene	6692124	6695533	-	LOC_Os01g11946	"CDS:ABC transporter, ATP-binding protein, putative, expressed";Dir=sense
chr01	AZU	gene	6692124	6697977	-	LOC_Os01g11946	"CDS:ABC transporter, ATP-binding protein, putative, expressed";Dir=sense
chr01	AZU	gene	6698684	6705536	-	LOC_Os01g11952	"CDS:histone-lysine N-methyltransferase ATX5, putative, expressed";Dir=sense
chr01	AZU	gene	6709571	6711661	-	LOC_Os01g11960	"CDS:histone-lysine N-methyltransferase ATX5, putative, expressed";Dir=sense
chr01	AZU	gene	6709571	6711661	-	LOC_Os01g11960	"CDS:histone-lysine N-methyltransferase ATX5, putative, expressed";Dir=sense
chr01	AZU	gene	6714680	6715423	+	LOC_Os01g11970	"CDS:expressed protein";Dir=indeterminate
chr01	AZU	gene	6716503	6718985	+	LOC_Os01g11980	"CDS:SFT2, putative, expressed";Dir=sense
chr01	AZU	gene	6719789	6722694	+	LOC_Os01g11990	"CDS:expressed protein";Dir=sense
chr01	AZU	gene	6725755	6726327	+	LOC_Os01g12000	"CDS:expressed protein";Dir=indeterminate
chr01	AZU	gene	6728626	6728868	-	LOC_Os01g12010	"CDS:hypothetical protein";Dir=indeterminate
chr01	AZU	gene	6732065	6732551	+	LOC_Os01g12020	"CDS:LTPL18 - Protease inhibitor/seed storage/LTP family protein precursor, expressed";Dir=sense
chr01	AZU	gene	6733000	6735490	-	LOC_Os01g12030	"CDS:endoglucanase precursor, putative, expressed";Dir=sense
chr01	AZU	gene	6744134	6745296	+	LOC_Os03g61460	"CDS:hypothetical protein";Dir=sense
chr01	AZU	gene	6744134	6745296	+	LOC_Os01g57180	"CDS:hypothetical protein";Dir=sense
chr01	AZU	gene	6749959	6750405	-	LOC_Os01g12060	"CDS:expressed protein";Dir=indeterminate
chr01	AZU	gene	6756056	6759104	-	LOC_Os01g12070	"CDS:endoglucanase precursor, putative, expressed";Dir=sense
chr01	AZU	gene	6763471	6767270	-	LOC_Os01g12080	"CDS:plant-specific domain TIGR01589 family protein, putative, expressed";Dir=sense
chr01	AZU	gene	6763968	6767270	-	LOC_Os01g12080	"CDS:plant-specific domain TIGR01589 family protein, putative, expressed";Dir=sense
chr01	AZU	gene	6774863	6777930	+	LOC_Os01g12090	"CDS:ribosomal protein S6 family protein, putative, expressed";Dir=sense
chr01	AZU	gene	6778386	6778895	+	LOC_Os01g12100	"CDS:expressed protein";Dir=antisense
chr01	AZU	gene	6782427	6783031	-	LOC_Os01g12110	"CDS:expressed protein";Dir=sense
chr01	AZU	gene	6782427	6783031	-	LOC_Os01g12110	"CDS:expressed protein";Dir=sense
chr01	AZU	gene	6797728	6798446	-	LOC_Os01g12120	"CDS:expressed protein";Dir=sense
chr01	AZU	gene	6803583	6805110	-	LOC_Os01g12130	"CDS:nodulin MtN3 family protein, putative, expressed";Dir=sense
chr01	AZU	gene	6806608	6806973	+	LOC_Os01g12140	"CDS:expressed protein";Dir=indeterminate
chr01	AZU	gene	6807937	6810028	-	LOC_Os01g12150	"CDS:expressed protein";Dir=sense
chr01	AZU	gene	6816166	6821104	-	LOC_Os01g12160	"CDS:OsGH3.3 - Probable indole-3-acetic acid-amido synthetase, expressed";Dir=sense
chr01	AZU	gene	6819404	6821104	-	LOC_Os01g12160	"CDS:OsGH3.3 - Probable indole-3-acetic acid-amido synthetase, expressed";Dir=sense
chr01	AZU	gene	6834202	6836313	-	LOC_Os01g12180	"CDS:expressed protein";Dir=sense
chr01	AZU	gene	6841121	6841360	+	LOC_Os01g12190	"CDS:expressed protein";Dir=indeterminate
chr01	AZU	gene	6845523	6847469	+	LOC_Os01g12200	"CDS:expressed protein";Dir=sense
chr01	AZU	gene	6851554	6854637	+	LOC_Os01g12210	"CDS:aluminum-activated malate transporter, putative, expressed";Dir=sense
chr01	AZU	gene	6855854	6857781	+	LOC_Os01g12220	"CDS:uncharacterized protein family UPF0016 domain containing protein, expressed";Dir=sense
chr01	AZU	gene	6860175	6862763	-	LOC_Os01g12230	"CDS:peptidase C45, acyl-coenzyme A/6-aminopenicillanic acid acyl-transferase, putative, expressed";Dir=sense
chr01	AZU	gene	6882016	6886181	+	LOC_Os01g12240	"CDS:hypothetical protein";Dir=sense
chr01	AZU	gene	6886775	6889047	-	LOC_Os01g12250	"CDS:expressed protein";Dir=sense
chr01	AZU	gene	6892296	6895566	-	LOC_Os01g12260	"CDS:vacuolar ATP synthase subunit E, putative, expressed";Dir=sense
chr01	AZU	gene	6896717	6896980	-	LOC_Os01g12270	"CDS:expressed protein";Dir=indeterminate
chr01	AZU	gene	6898401	6903115	-	LOC_Os01g12280	"CDS:hAT dimerisation domain-containing protein, putative, expressed";Dir=sense
chr01	AZU	gene	6904129	6906456	+	LOC_Os01g12290	"CDS:S-locus lectin protein kinase family protein, putative, expressed";Dir=indeterminate
chr01	AZU	gene	6910693	6911506	-	LOC_Os01g12304	"CDS:esterase, putative, expressed";Dir=sense
chr01	AZU	gene	6914511	6914906	+	LOC_Os01g12310	"CDS:histone deacetylase 19, putative, expressed";Dir=indeterminate
chr01	AZU	gene	6917504	6919838	-	LOC_Os01g12320	"CDS:GDSL-like lipase/acylhydrolase, putative, expressed";Dir=sense
chr01	AZU	gene	6917504	6920830	-	LOC_Os01g12320	"CDS:GDSL-like lipase/acylhydrolase, putative, expressed";Dir=sense
chr01	AZU	gene	6917504	6920775	-	LOC_Os01g12320	"CDS:GDSL-like lipase/acylhydrolase, putative, expressed";Dir=sense
chr01	AZU	gene	6925824	6926873	+	LOC_Os01g12330	"CDS:expressed protein";Dir=indeterminate
chr01	AZU	gene	6950940	6952721	-	LOC_Os01g12374	"CDS:expressed protein";Dir=sense
chr01	AZU	gene	6956715	6958153	-	LOC_Os01g12381	"CDS:GDSL-like lipase/acylhydrolase, putative, expressed";Dir=sense
chr01	AZU	gene	6959026	6962230	-	LOC_Os01g12390	"CDS:inactive receptor kinase At2g26730 precursor, putative, expressed";Dir=sense
chr01	AZU	gene	6966676	6968304	-	LOC_Os01g12400	"CDS:S-locus lectin protein kinase family protein, putative, expressed";Dir=indeterminate
chr01	AZU	gene	6974303	6976591	-	LOC_Os01g12410	"CDS:receptor-like protein kinase, putative, expressed";Dir=indeterminate
chr01	AZU	gene	6979520	6981961	+	LOC_Os01g12420	"CDS:receptor-like protein kinase, putative, expressed";Dir=indeterminate
chr01	AZU	gene	6983287	6985704	-	LOC_Os01g12430	"CDS:receptor-like protein kinase, putative, expressed";Dir=indeterminate
chr01	AZU	gene	7006477	7007622	+	LOC_Os01g12440	"CDS:AP2 domain containing protein, expressed";Dir=indeterminate
chr01	AZU	gene	7022730	7025183	-	LOC_Os01g12460	"CDS:expressed protein";Dir=sense
chr01	AZU	gene	7025692	7027399	+	LOC_Os01g12464	"CDS:CHCH domain containing protein, expressed";Dir=sense
chr01	AZU	gene	7029533	7033288	+	LOC_Os01g12470	"CDS:mitochondrial carrier protein, putative, expressed";Dir=sense
chr01	AZU	gene	7034121	7035763	-	LOC_Os01g12480	"CDS:expressed protein";Dir=sense
chr01	AZU	gene	7049923	7052962	+	LOC_Os01g12490	"CDS:flavin monooxygenase, putative, expressed";Dir=sense
chr01	AZU	gene	7055804	7056230	+	LOC_Os01g12500	"CDS:expressed protein";Dir=indeterminate
chr01	AZU	gene	7068365	7068577	-	LOC_Os01g12510	"CDS:expressed protein";Dir=indeterminate
chr01	AZU	gene	7072383	7074446	-	LOC_Os01g12520	"CDS:mitochondrial carrier protein, putative, expressed";Dir=sense
chr01	AZU	gene	7081935	7087963	+	LOC_Os01g12530	"CDS:smr domain containing protein, expressed";Dir=sense
chr01	AZU	gene	7081935	7086711	+	LOC_Os01g12530	"CDS:smr domain containing protein, expressed";Dir=sense
chr01	AZU	gene	7081935	7087963	+	LOC_Os01g12530	"CDS:smr domain containing protein, expressed";Dir=sense
chr01	AZU	gene	7081935	7088483	+	LOC_Os01g12530	"CDS:smr domain containing protein, expressed";Dir=sense
chr01	AZU	gene	7085185	7088483	+	LOC_Os01g12530	"CDS:smr domain containing protein, expressed";Dir=sense
chr01	AZU	gene	7085185	7088483	+	LOC_Os01g12530	"CDS:smr domain containing protein, expressed";Dir=sense
chr01	AZU	gene	7091432	7092873	+	LOC_Os01g12540	"CDS:GTPase of unknown function domain containing protein, putative, expressed";Dir=sense
chr01	AZU	gene	7091432	7096200	+	LOC_Os01g12540	"CDS:GTPase of unknown function domain containing protein, putative, expressed";Dir=sense
chr01	AZU	gene	7097012	7101670	+	LOC_Os01g12550	"CDS:expressed protein";Dir=sense
chr01	AZU	gene	7102416	7104575	-	LOC_Os01g12560	"CDS:3-methyl-2-oxobutanoate hydroxymethyltransferase, putative, expressed";Dir=sense
chr01	AZU	gene	7105530	7107528	-	LOC_Os01g12570	"CDS:3-methyl-2-oxobutanoate hydroxymethyltransferase, putative, expressed";Dir=sense
chr01	AZU	gene	7114799	7115254	-	LOC_Os01g12580	"CDS:late embryogenesis abundant protein, putative, expressed";Dir=indeterminate
chr01	AZU	gene	7132965	7133354	+	LOC_Os01g12610	"CDS:expressed protein";Dir=indeterminate
chr01	AZU	gene	7136495	7136615	+	LOC_Os11g29480	"CDS:expressed protein";Dir=indeterminate
chr01	AZU	gene	7149926	7151240	-	LOC_Os01g12640	"CDS:expressed protein";Dir=sense
chr01	AZU	gene	7149926	7151240	-	LOC_Os01g12640	"CDS:expressed protein";Dir=sense
chr01	AZU	gene	7160290	7162373	+	LOC_Os01g12650	"CDS:reticulon domain containing protein, putative, expressed";Dir=sense
chr01	AZU	gene	7163702	7169110	-	LOC_Os01g12660	"CDS:AAA-type ATPase family protein, putative, expressed";Dir=sense
chr01	AZU	gene	7172462	7176350	+	LOC_Os01g12670	"CDS:expressed protein";Dir=sense
chr01	AZU	gene	7172462	7176350	+	LOC_Os01g12670	"CDS:expressed protein";Dir=sense
chr01	AZU	gene	7172462	7176350	+	LOC_Os01g12670	"CDS:expressed protein";Dir=sense
chr01	AZU	gene	7172462	7176350	+	LOC_Os01g12670	"CDS:expressed protein";Dir=sense
chr01	AZU	gene	7183741	7186020	+	LOC_Os01g12680	"CDS:C4-dicarboxylate transporter/malic acid transport protein, expressed";Dir=sense
chr01	AZU	gene	7183943	7186020	+	LOC_Os01g12680	"CDS:C4-dicarboxylate transporter/malic acid transport protein, expressed";Dir=sense
chr01	AZU	gene	7183943	7186020	+	LOC_Os01g12680	"CDS:C4-dicarboxylate transporter/malic acid transport protein, expressed";Dir=sense
chr01	AZU	gene	7183943	7186020	+	LOC_Os01g12680	"CDS:C4-dicarboxylate transporter/malic acid transport protein, expressed";Dir=sense
chr01	AZU	gene	7201689	7202873	+	LOC_Os01g12690	"CDS:plant-specific domain TIGR01568 family protein, expressed";Dir=indeterminate
chr01	AZU	gene	7207745	7210993	+	LOC_Os01g12700	"CDS:MYB family transcription factor, putative";Dir=sense
chr01	AZU	gene	7216991	7222668	+	LOC_Os01g12710	"CDS:oxidoreductase, short chain dehydrogenase/reductase family domain containing protein, expressed";Dir=sense
chr01	AZU	gene	7217939	7222668	+	LOC_Os01g12710	"CDS:oxidoreductase, short chain dehydrogenase/reductase family domain containing protein, expressed";Dir=sense
chr01	AZU	gene	7230967	7235277	+	LOC_Os01g12720	"CDS:protein kinase domain containing protein, expressed";Dir=sense
chr01	AZU	gene	7236706	7239604	+	LOC_Os01g12730	"CDS:ras-related protein, putative, expressed";Dir=sense
chr01	AZU	gene	7237005	7239604	+	LOC_Os01g12730	"CDS:ras-related protein, putative, expressed";Dir=sense
chr01	AZU	gene	7240776	7243059	+	LOC_Os01g12740	"CDS:cytochrome P450, putative, expressed";Dir=sense
chr01	AZU	gene	7252552	7255638	+	LOC_Os01g12750	"CDS:cytochrome P450, putative, expressed";Dir=sense
chr01	AZU	gene	7260988	7264718	+	LOC_Os01g12760	"CDS:cytochrome P450, putative, expressed";Dir=sense
chr01	AZU	gene	7293490	7295563	+	LOC_Os01g12770	"CDS:cytochrome P450, putative, expressed";Dir=sense
chr01	AZU	gene	7298185	7308627	-	LOC_Os01g12780	"CDS:expressed protein";Dir=indeterminate
chr01	AZU	gene	7343064	7348797	+	LOC_Os01g12790	"CDS:receptor protein kinase, putative, expressed";Dir=sense
chr01	AZU	gene	7349341	7352301	-	LOC_Os01g12800	"CDS:peroxisomal membrane protein, putative, expressed";Dir=sense
chr01	AZU	gene	7359115	7360568	-	LOC_Os01g12820	"CDS:harpin-induced protein, putative, expressed";Dir=sense
chr01	AZU	gene	7363296	7366043	-	LOC_Os01g12830	"CDS:erythronate-4-phosphate dehydrogenase domain containing protein, expressed";Dir=sense
chr01	AZU	gene	7364219	7366043	-	LOC_Os01g12830	"CDS:erythronate-4-phosphate dehydrogenase domain containing protein, expressed";Dir=sense
chr01	AZU	gene	7367990	7370820	-	LOC_Os01g12840	"CDS:expressed protein";Dir=sense
chr01	AZU	gene	7373789	7374081	-	LOC_Os01g12850	"CDS:hypothetical protein";Dir=indeterminate
chr01	AZU	gene	7378948	7385264	+	LOC_Os01g12860	"CDS:MYB family transcription factor, putative, expressed";Dir=sense
chr01	AZU	gene	7386648	7389825	-	LOC_Os01g12870	"CDS:eukaryotic translation initiation factor 3 subunit E-interacting protein, putative, expressed";Dir=sense
chr01	AZU	gene	7390362	7397995	+	LOC_Os01g12880	"CDS:VHS and GAT domain containing protein, expressed";Dir=sense
chr01	AZU	gene	7420815	7425471	+	LOC_Os01g12890	"CDS:expressed protein";Dir=sense
chr01	AZU	gene	7426636	7427647	-	LOC_Os01g12900	"CDS:ras-related protein, putative, expressed";Dir=sense
chr01	AZU	gene	7426636	7427465	-	LOC_Os01g12900	"CDS:ras-related protein, putative, expressed";Dir=sense
chr01	AZU	gene	7428351	7428947	-	LOC_Os01g12900	"CDS:ras-related protein, putative, expressed";Dir=sense
chr01	AZU	gene	7435348	7437250	+	LOC_Os01g12910	"CDS:thioesterase family protein, putative, expressed";Dir=sense
chr01	AZU	gene	7437736	7438495	+	LOC_Os01g12920	"CDS:thioesterase family protein, putative, expressed";Dir=sense
chr01	AZU	gene	7438984	7445591	-	LOC_Os01g12930	"CDS:U-box domain containing protein, expressed";Dir=sense
chr01	AZU	gene	7447111	7449783	-	LOC_Os01g12940	"CDS:phosphorylase domain containing protein, putative, expressed";Dir=sense
chr01	AZU	gene	7456872	7457449	+	LOC_Os10g31070	"CDS:expressed protein";Dir=indeterminate
chr01	AZU	gene	7459141	7465572	+	LOC_Os01g12950	"CDS:ubiquitin-conjugating enzyme, putative, expressed";Dir=sense
chr01	AZU	gene	7459141	7465572	+	LOC_Os01g12950	"CDS:ubiquitin-conjugating enzyme, putative, expressed";Dir=sense
chr01	AZU	gene	7459141	7465572	+	LOC_Os01g12950	"CDS:ubiquitin-conjugating enzyme, putative, expressed";Dir=sense
chr01	AZU	gene	7459141	7465572	+	LOC_Os01g12950	"CDS:ubiquitin-conjugating enzyme, putative, expressed";Dir=sense
chr01	AZU	gene	7474438	7474508	+	LOC_Os11g12280	"CDS:expressed protein";Dir=indeterminate
chr01	AZU	gene	7480244	7480863	-	LOC_Os01g12990	"CDS:expressed protein";Dir=indeterminate
chr01	AZU	gene	7481734	7489748	-	LOC_Os01g13000	"CDS:ethylene-responsive protein related, putative, expressed";Dir=sense
chr01	AZU	gene	7500871	7501309	-	LOC_Os01g13010	"CDS:expressed protein";Dir=sense
chr01	AZU	gene	7504580	7505816	+	LOC_Os01g13020	"CDS:expressed protein";Dir=sense
chr01	AZU	gene	7509985	7510479	-	LOC_Os01g13024	"CDS:expressed protein";Dir=indeterminate
chr01	AZU	gene	7514853	7518246	+	LOC_Os01g13030	"CDS:OsIAA3 - Auxin-responsive Aux/IAA gene family member, expressed";Dir=sense
chr01	AZU	gene	7514853	7518246	+	LOC_Os01g13030	"CDS:OsIAA3 - Auxin-responsive Aux/IAA gene family member, expressed";Dir=sense
chr01	AZU	gene	7524769	7525350	+	LOC_Os01g13040	"CDS:expressed protein";Dir=indeterminate
chr01	AZU	gene	7527943	7528764	+	LOC_Os01g13050	"CDS:long cell-linked locus protein, putative, expressed";Dir=sense
chr01	AZU	gene	7530419	7535733	+	LOC_Os01g13060	"CDS:CK1_CaseinKinase_1.1 - CK1 includes the casein kinase 1 kinases, expressed";Dir=sense
chr01	AZU	gene	7530419	7535733	+	LOC_Os01g13060	"CDS:CK1_CaseinKinase_1.1 - CK1 includes the casein kinase 1 kinases, expressed";Dir=sense
chr01	AZU	gene	7530419	7535733	+	LOC_Os01g13060	"CDS:CK1_CaseinKinase_1.1 - CK1 includes the casein kinase 1 kinases, expressed";Dir=sense
chr01	AZU	gene	7540951	7542904	+	LOC_Os01g13070	"CDS:expressed protein";Dir=sense
chr01	AZU	gene	7543952	7545104	-	LOC_Os01g13080	"CDS:60S acidic ribosomal protein, putative, expressed";Dir=sense
chr01	AZU	gene	7547399	7550617	+	LOC_Os01g13090	"CDS:nucleic acid binding protein, putative, expressed";Dir=sense
chr01	AZU	gene	7547399	7550617	+	LOC_Os01g13090	"CDS:nucleic acid binding protein, putative, expressed";Dir=sense
chr01	AZU	gene	7547399	7550617	+	LOC_Os01g13090	"CDS:nucleic acid binding protein, putative, expressed";Dir=sense
chr01	AZU	gene	7547399	7550617	+	LOC_Os01g13090	"CDS:nucleic acid binding protein, putative, expressed";Dir=sense
chr01	AZU	gene	7552988	7558868	+	LOC_Os01g13100	"CDS:KH domain containing protein, putative, expressed";Dir=sense
chr01	AZU	gene	7552988	7558868	+	LOC_Os01g13100	"CDS:KH domain containing protein, putative, expressed";Dir=sense
chr01	AZU	gene	7553878	7558868	+	LOC_Os01g13100	"CDS:KH domain containing protein, putative, expressed";Dir=sense
chr01	AZU	gene	7562761	7563599	+	LOC_Os01g13120	"CDS:aquaporin protein, putative, expressed";Dir=sense
chr01	AZU	gene	7567576	7568498	+	LOC_Os01g13130	"CDS:aquaporin protein, putative, expressed";Dir=sense
chr01	AZU	gene	7572862	7574887	-	LOC_Os01g13140	"CDS:WD domain, G-beta repeat domain containing protein, expressed";Dir=sense
chr01	AZU	gene	7591568	7597005	+	LOC_Os01g13150	"CDS:metallo-beta-lactamase family protein, putative, expressed";Dir=sense
chr01	AZU	gene	7598960	7603749	+	LOC_Os01g13160	"CDS:expressed protein";Dir=sense
chr01	AZU	gene	7605907	7610121	+	LOC_Os01g13170	"CDS:ubiquitin-conjugating enzyme E2, putative, expressed";Dir=sense
chr01	AZU	gene	7610895	7611962	-	LOC_Os01g13180	"CDS:expressed protein";Dir=indeterminate
chr01	AZU	gene	7613657	7616826	+	LOC_Os01g13190	"CDS:histidinol dehydrogenase, chloroplast precursor, putative, expressed";Dir=sense
chr01	AZU	gene	7617499	7622558	-	LOC_Os01g13200	"CDS:abscisic acid insensitive 8, putative, expressed";Dir=sense
chr01	AZU	gene	7629281	7630946	-	LOC_Os01g13210	"CDS:salt stress root protein RS1, putative, expressed";Dir=sense
chr01	AZU	gene	7629281	7630946	-	LOC_Os01g13210	"CDS:salt stress root protein RS1, putative, expressed";Dir=sense
chr01	AZU	gene	7634805	7639502	-	LOC_Os01g13229	"CDS:cyclin-A1, putative, expressed";Dir=sense
chr01	AZU	gene	7651027	7653296	+	LOC_Os01g13250	"CDS:sarcoma antigen NY-SAR-91, putative, expressed";Dir=sense
chr01	AZU	gene	7651027	7652916	+	LOC_Os12g20310	"CDS:sarcoma antigen NY-SAR-91, putative, expressed";Dir=sense
chr01	AZU	gene	7654941	7658730	-	LOC_Os01g13260	"CDS:cyclin-A1, putative, expressed";Dir=sense
chr01	AZU	gene	7659212	7659383	-	LOC_Os11g09710	"CDS:expressed protein";Dir=indeterminate
chr01	AZU	gene	7666941	7669208	+	LOC_Os01g13270	"CDS:AGC_PVPK_like_kin82y.4 - ACG kinases include homologs to PKA, PKG and PKC, expressed";Dir=sense
chr01	AZU	gene	7666941	7669208	+	LOC_Os01g13270	"CDS:AGC_PVPK_like_kin82y.4 - ACG kinases include homologs to PKA, PKG and PKC, expressed";Dir=sense
chr01	AZU	gene	7670352	7673793	-	LOC_Os01g13280	"CDS:ubiquitin conjugating enzyme protein, putative, expressed";Dir=sense
chr01	AZU	gene	7680218	7680486	-	LOC_Os01g13285	"CDS:expressed protein";Dir=sense
chr01	AZU	gene	7682584	7687171	+	LOC_Os01g13300	"CDS:B3 DNA binding domain containing protein, expressed";Dir=sense
chr01	AZU	gene	7689433	7692791	-	LOC_Os01g13310	"CDS:DNA topoisomerase 2, putative, expressed";Dir=sense
chr01	AZU	gene	7694533	7696484	+	LOC_Os01g13320	"CDS:pectinesterase, putative, expressed";Dir=sense
chr01	AZU	gene	7697083	7698174	-	LOC_Os01g13330	"CDS:expressed protein";Dir=sense
chr01	AZU	gene	7703063	7704873	+	LOC_Os01g13340	"CDS:harpin-induced protein 1 domain containing protein, expressed";Dir=sense
chr01	AZU	gene	7706110	7707180	-	LOC_Os01g13350	"CDS:25.3 kDa vesicle transport protein, putative, expressed";Dir=sense
chr01	AZU	gene	7706110	7707180	-	LOC_Os01g13350	"CDS:25.3 kDa vesicle transport protein, putative, expressed";Dir=sense
chr01	AZU	gene	7709070	7711135	-	LOC_Os01g13360	"CDS:phosphatidylinositol 3- and 4-kinase family protein, putative, expressed";Dir=sense
chr01	AZU	gene	7709918	7711285	-	LOC_Os01g13360	"CDS:phosphatidylinositol 3- and 4-kinase family protein, putative, expressed";Dir=indeterminate
chr01	AZU	gene	7716314	7718424	-	LOC_Os01g13370	"CDS:seven in absentia protein family domain containing protein, expressed";Dir=sense
chr01	AZU	gene	7720833	7721267	-	LOC_Os01g13380	"CDS:hypothetical protein";Dir=indeterminate
chr01	AZU	gene	7723120	7724701	+	LOC_Os01g13390	"CDS:expressed protein";Dir=sense
chr01	AZU	gene	7726028	7730369	-	LOC_Os01g13404	"CDS:ATP binding protein, putative, expressed";Dir=sense
chr01	AZU	gene	7727475	7730369	-	LOC_Os01g13404	"CDS:ATP binding protein, putative, expressed";Dir=sense
chr01	AZU	gene	7727543	7730233	-	LOC_Os01g13404	"CDS:ATP binding protein, putative, expressed";Dir=sense
chr01	AZU	gene	7735994	7737630	+	LOC_Os01g13420	"CDS:SOUL heme-binding protein, putative, expressed";Dir=sense
chr01	AZU	gene	7744918	7747869	-	LOC_Os01g13430	"CDS:importin-alpha re-exporter, putative, expressed";Dir=indeterminate
chr01	AZU	gene	7750175	7750648	+	LOC_Os01g13440	"CDS:pollen allergen Cyn d 23, putative, expressed";Dir=indeterminate
chr01	AZU	gene	7754375	7755091	-	LOC_Os01g13450	"CDS:expressed protein";Dir=indeterminate
chr01	AZU	gene	7760627	7762480	-	LOC_Os01g13460	"CDS:helix-loop-helix DNA-binding domain containing protein, expressed";Dir=indeterminate
chr01	AZU	gene	7772015	7776439	+	LOC_Os01g13470	"CDS:KH domain containing protein, putative, expressed";Dir=sense
chr01	AZU	gene	7782487	7783662	+	LOC_Os01g13480	"CDS:glutaredoxin, putative, expressed";Dir=indeterminate
chr01	AZU	gene	7784957	7785565	+	LOC_Os01g13490	"CDS:expressed protein";Dir=indeterminate
chr01	AZU	gene	7793812	7795299	+	LOC_Os01g13500	"CDS:expressed protein";Dir=sense
chr01	AZU	gene	7808834	7809673	+	LOC_Os01g13510	"CDS:expressed protein";Dir=sense
chr01	AZU	gene	7812370	7816647	+	LOC_Os01g13520	"CDS:auxin response factor 1, putative, expressed";Dir=sense
chr01	AZU	gene	7813531	7816647	+	LOC_Os01g13520	"CDS:auxin response factor 1, putative, expressed";Dir=sense
chr01	AZU	gene	7822901	7825573	+	LOC_Os01g13530	"CDS:ABIL2, putative, expressed";Dir=sense
chr01	AZU	gene	7836576	7841614	+	LOC_Os01g13540	"CDS:NIN, putative, expressed";Dir=sense
chr01	AZU	gene	7843303	7847974	-	LOC_Os01g13550	"CDS:beta-amylase, putative, expressed";Dir=sense
chr01	AZU	gene	7853465	7854280	+	LOC_Os01g13560	"CDS:membrane associated DUF588 domain containing protein, putative, expressed";Dir=sense
chr01	AZU	gene	7855754	7857809	-	LOC_Os01g13570	"CDS:phosphoglycerate mutase, putative, expressed";Dir=sense
chr01	AZU	gene	7855866	7857809	-	LOC_Os01g13570	"CDS:phosphoglycerate mutase, putative, expressed";Dir=sense
chr01	AZU	gene	7867923	7868442	-	LOC_Os01g13590	"CDS:isoflavone reductase homolog IRL, putative, expressed";Dir=sense
chr01	AZU	gene	7870457	7871640	-	LOC_Os01g13600	"CDS:nmrA-like family domain containing protein, expressed";Dir=sense
chr01	AZU	gene	7884451	7889802	-	LOC_Os01g13610	"CDS:isoflavone reductase homolog IRL, putative, expressed";Dir=sense
chr01	AZU	gene	7921390	7921758	-	LOC_Os01g13660	"CDS:expressed protein";Dir=indeterminate
chr01	AZU	gene	7921390	7921758	-	LOC_Os01g13660	"CDS:expressed protein";Dir=indeterminate
chr01	AZU	gene	7921676	7921702	-	LOC_Os06g38210	"CDS:expressed protein";Dir=indeterminate
chr01	AZU	gene	7923022	7923366	-	LOC_Os01g13670	"CDS:expressed protein";Dir=indeterminate
chr01	AZU	gene	7926344	7926583	-	LOC_Os01g13680	"CDS:expressed protein";Dir=indeterminate
chr01	AZU	gene	7930939	7932983	+	LOC_Os01g13690	"CDS:ligA, putative, expressed";Dir=sense
chr01	AZU	gene	7932071	7933181	+	LOC_Os01g13690	"CDS:ligA, putative, expressed";Dir=sense
chr01	AZU	gene	7935596	7937833	+	LOC_Os01g13700	"CDS:DNA-binding protein-related, putative, expressed";Dir=sense
chr01	AZU	gene	7942867	7944241	-	LOC_Os01g13720	"CDS:expressed protein";Dir=sense
chr01	AZU	gene	7942908	7944241	-	LOC_Os01g13720	"CDS:expressed protein";Dir=sense
chr01	AZU	gene	7943470	7944241	-	LOC_Os01g13720	"CDS:expressed protein";Dir=sense
chr01	AZU	gene	7943470	7944241	-	LOC_Os01g13720	"CDS:expressed protein";Dir=sense
chr01	AZU	gene	7944608	7950912	+	LOC_Os01g13730	"CDS:WD domain, G-beta repeat domain containing protein, expressed";Dir=sense
chr01	AZU	gene	7952694	7958818	-	LOC_Os01g13740	"CDS:myb-like DNA-binding domain containing protein, expressed";Dir=sense
chr01	AZU	gene	7952694	7958818	-	LOC_Os01g13740	"CDS:myb-like DNA-binding domain containing protein, expressed";Dir=sense
chr01	AZU	gene	7978098	7982715	+	LOC_Os01g13760	"CDS:dnaJ domain containing protein, expressed";Dir=sense
chr01	AZU	gene	7984707	7986730	-	LOC_Os01g13770	"CDS:DUF250 domain containing protein, putative, expressed";Dir=sense
chr01	AZU	gene	7984707	7987668	-	LOC_Os01g13770	"CDS:DUF250 domain containing protein, putative, expressed";Dir=sense
chr01	AZU	gene	7985099	7987668	-	LOC_Os01g13770	"CDS:DUF250 domain containing protein, putative, expressed";Dir=sense
chr01	AZU	gene	7989803	7990384	+	LOC_Os01g13780	"CDS:expressed protein";Dir=indeterminate
chr01	AZU	gene	8004620	8007708	+	LOC_Os01g13800	"CDS:receptor-like protein kinase 5 precursor, putative, expressed";Dir=sense
chr01	AZU	gene	8009629	8013134	+	LOC_Os01g13810	"CDS:expressed protein";Dir=sense
chr01	AZU	gene	8021235	8025655	+	LOC_Os01g13830	"CDS:expressed protein";Dir=sense
chr01	AZU	gene	8027086	8028682	-	LOC_Os01g13840	"CDS:PE-PGRS family protein, putative, expressed";Dir=sense
chr01	AZU	gene	8029679	8030407	+	LOC_Os01g13850	"CDS:expressed protein";Dir=indeterminate
chr01	AZU	gene	8034598	8037032	+	LOC_Os01g13860	"CDS:expressed protein";Dir=sense
chr01	AZU	gene	8039153	8040436	+	LOC_Os01g13870	"CDS:expressed protein";Dir=indeterminate
chr01	AZU	gene	8043361	8044164	+	LOC_Os01g13880	"CDS:expressed protein";Dir=sense
chr01	AZU	gene	8055146	8060712	+	LOC_Os01g13910	"CDS:expressed protein";Dir=sense
chr01	AZU	gene	8062523	8062945	-	LOC_Os01g13920	"CDS:cysteine protease, putative, expressed";Dir=indeterminate
chr01	AZU	gene	8072053	8073282	+	LOC_Os01g13930	"CDS:expressed protein";Dir=sense
chr01	AZU	gene	8074884	8078629	-	LOC_Os01g13940	"CDS:expressed protein";Dir=sense
chr01	AZU	gene	8085574	8085955	+	LOC_Os01g13950	"CDS:OsGrx_A1 - glutaredoxin subgroup III, expressed";Dir=indeterminate
chr01	AZU	gene	8112182	8112480	+	LOC_Os01g14000	"CDS:expressed protein";Dir=sense
chr01	AZU	gene	8115693	8117501	+	LOC_Os01g14010	"CDS:ZOS1-05 - C2H2 zinc finger protein, expressed";Dir=sense
chr01	AZU	gene	8120614	8123240	+	LOC_Os01g14020	"CDS:expressed protein";Dir=sense
chr01	AZU	gene	8120614	8123240	+	LOC_Os01g14020	"CDS:expressed protein";Dir=sense
chr01	AZU	gene	8124314	8125063	+	LOC_Os01g14030	"CDS:DUF260 domain containing protein, putative, expressed";Dir=indeterminate
chr01	AZU	gene	8125931	8127735	-	LOC_Os01g14040	"CDS:D-tyrosyl-tRNA, putative, expressed";Dir=sense
chr01	AZU	gene	8130133	8134243	-	LOC_Os01g14050	"CDS:C2 domain containing protein, putative, expressed";Dir=sense
chr01	AZU	gene	8130133	8135410	-	LOC_Os01g14050	"CDS:C2 domain containing protein, putative, expressed";Dir=sense
chr01	AZU	gene	8138629	8140052	+	LOC_Os01g14060	"CDS:expressed protein";Dir=sense
chr01	AZU	gene	8144111	8146401	+	LOC_Os01g14070	"CDS:60S ribosomal protein L18a-1, putative, expressed";Dir=sense
chr01	AZU	gene	8147991	8150230	-	LOC_Os01g14080	"CDS:lipase class 3 family protein, putative, expressed";Dir=sense
chr01	AZU	gene	8159463	8162137	+	LOC_Os01g14090	"CDS:kinesin motor domain containing protein, putative, expressed";Dir=sense
chr01	AZU	gene	8163090	8167024	-	LOC_Os01g14100	"CDS:BT1 family protein, putative, expressed";Dir=sense
chr01	AZU	gene	8163090	8165954	-	LOC_Os01g14100	"CDS:BT1 family protein, putative, expressed";Dir=sense
chr01	AZU	gene	8163090	8168268	-	LOC_Os01g14100	"CDS:BT1 family protein, putative, expressed";Dir=sense
chr01	AZU	gene	8171647	8172300	-	LOC_Os01g14110	"CDS:expressed protein";Dir=indeterminate
chr01	AZU	gene	8192183	8192575	+	LOC_Os01g14120	"CDS:expressed protein";Dir=indeterminate
chr01	AZU	gene	8194646	8195347	-	LOC_Os01g14130	"CDS:expressed protein";Dir=indeterminate
chr01	AZU	gene	8196200	8197481	-	LOC_Os01g14140	"CDS:X8 domain containing protein, expressed";Dir=sense
chr01	AZU	gene	8196473	8197481	-	LOC_Os01g14140	"CDS:X8 domain containing protein, expressed";Dir=sense
chr01	AZU	gene	8208162	8211546	-	LOC_Os01g14170	"CDS:expressed protein";Dir=sense
chr01	AZU	gene	8213000	8214741	-	LOC_Os01g14180	"CDS:expressed protein";Dir=sense
chr01	AZU	gene	8237648	8238541	+	LOC_Os01g14210	"CDS:expressed protein";Dir=indeterminate
chr01	AZU	gene	8240413	8242601	-	LOC_Os01g14220	"CDS:expressed protein";Dir=sense
chr01	AZU	gene	8248435	8249370	+	LOC_Os01g14230	"CDS:expressed protein";Dir=indeterminate
chr01	AZU	gene	8252513	8252740	-	LOC_Os01g14240	"CDS:hypothetical protein";Dir=indeterminate
chr01	AZU	gene	8256730	8257896	-	LOC_Os01g14250	"CDS:expressed protein";Dir=sense
chr01	AZU	gene	8265376	8270895	-	LOC_Os01g14270	"CDS:OsFBX4 - F-box domain containing protein, expressed";Dir=sense
chr01	AZU	gene	8271965	8273101	-	LOC_Os01g14280	"CDS:expressed protein";Dir=indeterminate
chr01	AZU	gene	8284439	8286922	-	LOC_Os01g14310	"CDS:expressed protein";Dir=indeterminate
chr01	AZU	gene	8291683	8292831	-	LOC_Os01g14320	"CDS:expressed protein";Dir=indeterminate
chr01	AZU	gene	8298782	8299740	+	LOC_Os01g14330	"CDS:expressed protein";Dir=sense
chr01	AZU	gene	8305792	8307588	-	LOC_Os01g14340	"CDS:expressed protein";Dir=sense
chr01	AZU	gene	8308853	8309107	-	LOC_Os01g14360	"CDS:expressed protein";Dir=indeterminate
chr01	AZU	gene	8315741	8322710	-	LOC_Os01g14370	"CDS:histone acetyltransferase HAC5, putative, expressed";Dir=sense
chr01	AZU	gene	8315741	8322710	-	LOC_Os01g14370	"CDS:histone acetyltransferase HAC5, putative, expressed";Dir=sense
chr01	AZU	gene	8325645	8325857	-	LOC_Os01g14380	"CDS:expressed protein";Dir=indeterminate
chr01	AZU	gene	8326706	8327905	+	LOC_Os01g14390	"CDS:expressed protein";Dir=indeterminate
chr01	AZU	gene	8328280	8328774	-	LOC_Os01g14400	"CDS:expressed protein";Dir=indeterminate
chr01	AZU	gene	8329929	8330630	+	LOC_Os01g14410	"CDS:early light-induced protein, chloroplast precursor, putative, expressed";Dir=sense
chr01	AZU	gene	8332954	8336816	-	LOC_Os01g14420	"CDS:RWP-RK domain-containing protein, putative, expressed";Dir=sense
chr01	AZU	gene	8339050	8339736	-	LOC_Os01g14430	"CDS:DNA binding protein, putative, expressed";Dir=indeterminate
chr01	AZU	gene	8352301	8354611	+	LOC_Os01g14440	"CDS:WRKY1, expressed";Dir=sense
chr01	AZU	gene	8393893	8395703	-	LOC_Os01g14510	"CDS:BRASSINOSTEROID INSENSITIVE 1 precursor, putative, expressed";Dir=sense
chr01	AZU	gene	8398431	8398795	+	LOC_Os01g14514	"CDS:expressed protein";Dir=sense
chr01	AZU	gene	8398431	8398853	+	LOC_Os01g14514	"CDS:expressed protein";Dir=indeterminate
chr01	AZU	gene	8402422	8403438	-	LOC_Os01g14520	"CDS:C4-dicarboxylate transporter/malic acid transport protein domain containing protein, expressed";Dir=indeterminate
chr01	AZU	gene	8414762	8416001	-	LOC_Os01g14530	"CDS:AWPM-19-like membrane family protein, putative, expressed";Dir=sense
chr01	AZU	gene	8421228	8421635	-	LOC_Os01g14540	"CDS:STIGL1 - Stigma-specific Stig1 family protein precursor, expressed";Dir=indeterminate
chr01	AZU	gene	8427947	8429333	+	LOC_Os01g14550	"CDS:pathogen-related protein, putative, expressed";Dir=sense
chr01	AZU	gene	8438552	8443444	+	LOC_Os01g14580	"CDS:dehydrogenase, putative, expressed";Dir=sense
chr01	AZU	gene	8444004	8445717	-	LOC_Os01g14590	"CDS:pathogen-related protein, putative, expressed";Dir=sense
chr01	AZU	gene	8447364	8449776	-	LOC_Os01g14610	"CDS:PSF2 - Putative GINS complex subunit, expressed";Dir=sense
chr01	AZU	gene	8447364	8449776	-	LOC_Os01g14610	"CDS:PSF2 - Putative GINS complex subunit, expressed";Dir=sense
chr01	AZU	gene	8458315	8458701	-	LOC_Os01g14620	"CDS:expressed protein";Dir=indeterminate
chr01	AZU	gene	8459199	8460329	+	LOC_Os01g14630	"CDS:polyprenyl synthetase, putative, expressed";Dir=indeterminate
chr01	AZU	gene	8461588	8462226	+	LOC_Os01g14640	"CDS:expressed protein";Dir=indeterminate
chr01	AZU	gene	8464258	8465134	-	LOC_Os01g14650	"CDS:expansin precursor, putative, expressed";Dir=sense
chr01	AZU	gene	8469969	8470831	-	LOC_Os01g14660	"CDS:expansin precursor, putative, expressed";Dir=sense
chr01	AZU	gene	8472135	8474917	-	LOC_Os01g14670	"CDS:Cupin domain containing protein, expressed";Dir=sense
chr01	AZU	gene	8480801	8481739	-	LOC_Os01g14690	"CDS:Lg106, putative, expressed";Dir=sense
chr01	AZU	gene	8480801	8481739	-	LOC_Os01g14690	"CDS:Lg106, putative, expressed";Dir=sense
chr01	AZU	gene	8497589	8497954	+	LOC_Os01g14700	"CDS:expressed protein";Dir=indeterminate
chr01	AZU	gene	8502944	8503882	-	LOC_Os01g14720	"CDS:transcription regulator, putative, expressed";Dir=indeterminate
chr01	AZU	gene	8510675	8510947	-	LOC_Os01g14750	"CDS:expressed protein";Dir=indeterminate
chr01	AZU	gene	8515789	8516553	-	LOC_Os01g14760	"CDS:expressed protein";Dir=indeterminate
chr01	AZU	gene	8535956	8537314	+	LOC_Os01g14780	"CDS:hypothetical protein";Dir=sense
chr01	AZU	gene	8539971	8540374	+	LOC_Os01g14790	"CDS:expressed protein";Dir=sense
chr01	AZU	gene	8541531	8541986	+	LOC_Os01g14800	"CDS:expressed protein";Dir=indeterminate
chr01	AZU	gene	8543590	8551561	+	LOC_Os01g14810	"CDS:5-nucleotidase domain-containing protein, putative, expressed";Dir=sense
chr01	AZU	gene	8543590	8550060	+	LOC_Os01g14810	"CDS:5-nucleotidase domain-containing protein, putative, expressed";Dir=sense
chr01	AZU	gene	8543590	8550060	+	LOC_Os01g14810	"CDS:5-nucleotidase domain-containing protein, putative, expressed";Dir=sense
chr01	AZU	gene	8552562	8556643	+	LOC_Os01g14820	"CDS:expressed protein";Dir=sense
chr01	AZU	gene	8559442	8563843	+	LOC_Os01g14830	"CDS:ribosomal protein L3, putative, expressed";Dir=sense
chr01	AZU	gene	8565673	8570057	+	LOC_Os01g14840	"CDS:ZOS1-06 - C2H2 zinc finger protein, expressed";Dir=sense
chr01	AZU	gene	8574158	8574523	-	LOC_Os01g14850	"CDS:MFS18 protein precursor, putative, expressed";Dir=indeterminate
chr01	AZU	gene	8599086	8601592	+	LOC_Os01g14860	"CDS:CGMC_GSK.1 - CGMC includes CDA, MAPK, GSK3, and CLKC kinases, expressed";Dir=sense
chr01	AZU	gene	8599086	8601592	+	LOC_Os01g14860	"CDS:CGMC_GSK.1 - CGMC includes CDA, MAPK, GSK3, and CLKC kinases, expressed";Dir=sense
chr01	AZU	gene	8599086	8601592	+	LOC_Os01g14860	"CDS:CGMC_GSK.1 - CGMC includes CDA, MAPK, GSK3, and CLKC kinases, expressed";Dir=sense
chr01	AZU	gene	8599516	8601592	+	LOC_Os01g14860	"CDS:CGMC_GSK.1 - CGMC includes CDA, MAPK, GSK3, and CLKC kinases, expressed";Dir=sense
chr01	AZU	gene	8602651	8605487	+	LOC_Os01g14870	"CDS:zinc finger matrin-type protein 5, putative, expressed";Dir=sense
chr01	AZU	gene	8607241	8607483	-	LOC_Os01g14880	"CDS:expressed protein";Dir=indeterminate
chr01	AZU	gene	8611818	8613752	+	LOC_Os01g14890	"CDS:expressed protein";Dir=sense
chr01	AZU	gene	8615950	8619030	+	LOC_Os01g14900	"CDS:glycerol-3-phosphate acyltransferase, putative, expressed";Dir=sense
chr01	AZU	gene	8622659	8623243	+	LOC_Os01g14910	"CDS:expressed protein";Dir=sense
chr01	AZU	gene	8627411	8629239	-	LOC_Os01g14920	"CDS:zinc knuckle family protein, putative, expressed";Dir=sense
chr01	AZU	gene	8632475	8633788	-	LOC_Os01g14926	"CDS:protein kinase domain containing protein, expressed";Dir=indeterminate
chr01	AZU	gene	8635678	8643289	-	LOC_Os01g14932	"CDS:NAK-like ser/thr protein kinase, putative, expressed";Dir=sense
chr01	AZU	gene	8635678	8643289	-	LOC_Os01g14932	"CDS:NAK-like ser/thr protein kinase, putative, expressed";Dir=sense
chr01	AZU	gene	8637032	8643289	-	LOC_Os01g14932	"CDS:NAK-like ser/thr protein kinase, putative, expressed";Dir=sense
chr01	AZU	gene	8648252	8648785	+	LOC_Os01g14940	"CDS:invertase/pectin methylesterase inhibitor family protein, putative, expressed";Dir=indeterminate
chr01	AZU	gene	8650478	8654908	+	LOC_Os01g14950	"CDS:importin subunit alpha, putative, expressed";Dir=sense
chr01	AZU	gene	8656004	8656982	-	LOC_Os01g14960	"CDS:expressed protein";Dir=sense
chr01	AZU	gene	8662709	8663674	+	LOC_Os01g14970	"CDS:expressed protein";Dir=indeterminate
chr01	AZU	gene	8665047	8666227	-	LOC_Os01g14980	"CDS:RPA3 - Putative single-stranded DNA binding complex subunit 3, expressed";Dir=sense
chr01	AZU	gene	8665047	8666227	-	LOC_Os01g14980	"CDS:RPA3 - Putative single-stranded DNA binding complex subunit 3, expressed";Dir=sense
chr01	AZU	gene	8669602	8670379	-	LOC_Os01g14990	"CDS:GCRP6 - Glycine and cysteine rich family protein precursor, putative, expressed";Dir=sense
chr01	AZU	gene	8672638	8676154	+	LOC_Os01g15000	"CDS:lipase, putative, expressed";Dir=sense
chr01	AZU	gene	8682321	8686864	-	LOC_Os01g15010	"CDS:miro, putative, expressed";Dir=sense
chr01	AZU	gene	8689505	8698056	-	LOC_Os01g15020	"CDS:lissencephaly type-1-like homology motif, putative, expressed";Dir=sense
chr01	AZU	gene	8689505	8698056	-	LOC_Os01g15020	"CDS:lissencephaly type-1-like homology motif, putative, expressed";Dir=sense
chr01	AZU	gene	8713018	8713206	-	LOC_Os01g15029	"CDS:expressed protein";Dir=indeterminate
chr01	AZU	gene	8716046	8719774	-	LOC_Os01g15039	"CDS:pectinesterase, putative, expressed";Dir=sense
chr01	AZU	gene	8723617	8724297	+	LOC_Os01g15060	"CDS:expressed protein";Dir=indeterminate
chr01	AZU	gene	8726221	8729002	+	LOC_Os02g15420	"CDS:hypothetical protein";Dir=sense
chr01	AZU	gene	8726234	8726985	+	LOC_Os01g15080	"CDS:hypothetical protein";Dir=sense
chr01	AZU	gene	8726234	8726985	+	LOC_Os06g49600	"CDS:hypothetical protein";Dir=sense
chr01	AZU	gene	8726302	8726985	+	LOC_Os05g23060	"CDS:hypothetical protein";Dir=sense
chr01	AZU	gene	8726948	8728147	+	LOC_Os05g33180	"CDS:hypothetical protein";Dir=indeterminate
chr01	AZU	gene	8733879	8734073	-	LOC_Os02g27674	"CDS:expressed protein";Dir=indeterminate
chr01	AZU	gene	8733893	8734090	-	LOC_Os02g27674	"CDS:expressed protein";Dir=indeterminate
chr01	AZU	gene	8739648	8740212	-	LOC_Os01g15100	"CDS:expressed protein";Dir=indeterminate
chr01	AZU	gene	8744143	8747545	-	LOC_Os01g15110	"CDS:syntaxin, putative, expressed";Dir=sense
chr01	AZU	gene	8755043	8757888	+	LOC_Os01g15120	"CDS:hydrolase, alpha/beta fold family domain containing protein, expressed";Dir=sense
chr01	AZU	gene	8759260	8760628	+	LOC_Os01g15130	"CDS:hydrolase, alpha/beta fold family domain containing protein, expressed";Dir=sense
chr01	AZU	gene	8761343	8762143	-	LOC_Os01g15229	"CDS:expressed protein";Dir=indeterminate
chr01	AZU	gene	8763543	8764527	+	LOC_Os01g15220	"CDS:expressed protein";Dir=sense
chr01	AZU	gene	8765495	8766889	+	LOC_Os01g15210	"CDS:expressed protein";Dir=sense
chr01	AZU	gene	8768129	8768696	+	LOC_Os01g15200	"CDS:hypothetical protein";Dir=sense
chr01	AZU	gene	8783998	8784648	-	LOC_Os01g15170	"CDS:expressed protein";Dir=sense
chr01	AZU	gene	8792850	8793221	-	LOC_Os01g15150	"CDS:expressed protein";Dir=indeterminate
chr01	AZU	gene	8795947	8796747	+	LOC_Os01g15229	"CDS:expressed protein";Dir=indeterminate
chr01	AZU	gene	8800605	8801312	-	LOC_Os01g15240	"CDS:expressed protein";Dir=indeterminate
chr01	AZU	gene	8800662	8800821	-	LOC_Os02g12930	"CDS:expressed protein";Dir=indeterminate
chr01	AZU	gene	8804067	8805434	-	LOC_Os01g15250	"CDS:expressed protein";Dir=indeterminate
chr01	AZU	gene	8809212	8812591	+	LOC_Os01g15260	"CDS:dynein light chain type 1 domain containing protein, expressed";Dir=sense
chr01	AZU	gene	8814505	8814843	-	LOC_Os01g15270	"CDS:expressed protein";Dir=indeterminate
chr01	AZU	gene	8823894	8824238	-	LOC_Os01g15290	"CDS:ribosomal L18p/L5e family protein, putative, expressed";Dir=indeterminate
chr01	AZU	gene	8823894	8824238	-	LOC_Os01g15290	"CDS:ribosomal L18p/L5e family protein, putative, expressed";Dir=indeterminate
chr01	AZU	gene	8826266	8826518	+	LOC_Os01g36340	"CDS:expressed protein";Dir=sense
chr01	AZU	gene	8829398	8837927	-	LOC_Os01g15300	"CDS:zinc finger helicase family protein, putative, expressed";Dir=sense
chr01	AZU	gene	8829398	8837927	-	LOC_Os01g15300	"CDS:zinc finger helicase family protein, putative, expressed";Dir=sense
chr01	AZU	gene	8839530	8842601	-	LOC_Os01g15310	"CDS:LSM domain containing protein, expressed";Dir=sense
chr01	AZU	gene	8845889	8846284	-	LOC_Os01g15320	"CDS:RALFL9 - Rapid ALkalinization Factor RALF family protein precursor, expressed";Dir=indeterminate
chr01	AZU	gene	8853211	8853763	-	LOC_Os01g15330	"CDS:expressed protein";Dir=sense
chr01	AZU	gene	8854911	8855240	-	LOC_Os01g15340	"CDS:flowering promoting factor-like 1, putative, expressed";Dir=indeterminate
chr01	AZU	gene	8862806	8867543	-	LOC_Os01g15350	"CDS:zinc finger C-x8-C-x5-C-x3-H type family protein, expressed";Dir=sense
chr01	AZU	gene	8890518	8890592	+	LOC_Os06g07450	"CDS:F-box protein interaction domain containing protein";Dir=indeterminate
chr01	AZU	gene	8896838	8897200	+	LOC_Os01g15390	"CDS:expressed protein";Dir=indeterminate
chr01	AZU	gene	8901495	8902020	-	LOC_Os01g15399	"CDS:expressed protein";Dir=sense
chr01	AZU	gene	8901716	8902020	-	LOC_Os02g30114	"CDS:expressed protein";Dir=sense
chr01	AZU	gene	8901716	8902020	-	LOC_Os01g15399	"CDS:expressed protein";Dir=sense
chr01	AZU	gene	8901725	8902020	-	LOC_Os02g30114	"CDS:expressed protein";Dir=sense
chr01	AZU	gene	8904952	8905502	-	LOC_Os01g15410	"CDS:conserved hypothetical protein";Dir=sense
chr01	AZU	gene	8925877	8926565	+	LOC_Os01g15448	"CDS:expressed protein";Dir=sense
chr01	AZU	gene	8928524	8932876	-	LOC_Os01g15460	"CDS:zinc finger C-x8-C-x5-C-x3-H type family protein, expressed";Dir=sense
chr01	AZU	gene	8928524	8933066	-	LOC_Os01g15460	"CDS:zinc finger C-x8-C-x5-C-x3-H type family protein, expressed";Dir=sense
chr01	AZU	gene	8928524	8933066	-	LOC_Os01g15460	"CDS:zinc finger C-x8-C-x5-C-x3-H type family protein, expressed";Dir=sense
chr01	AZU	gene	8950558	8954406	+	LOC_Os01g15470	"CDS:protein kinase, putative, expressed";Dir=sense
chr01	AZU	gene	8951378	8954406	+	LOC_Os01g15470	"CDS:protein kinase, putative, expressed";Dir=sense
chr01	AZU	gene	8951378	8954406	+	LOC_Os01g15470	"CDS:protein kinase, putative, expressed";Dir=sense
chr01	AZU	gene	8959619	8966765	-	LOC_Os01g15480	"CDS:EMB3013, putative, expressed";Dir=sense
chr01	AZU	gene	8968934	8975630	-	LOC_Os01g15490	"CDS:phosphoadenosine phosphosulfate, putative, expressed";Dir=sense
chr01	AZU	gene	8968934	8975630	-	LOC_Os01g15490	"CDS:phosphoadenosine phosphosulfate, putative, expressed";Dir=sense
chr01	AZU	gene	8970064	8975630	-	LOC_Os01g15490	"CDS:phosphoadenosine phosphosulfate, putative, expressed";Dir=sense
chr01	AZU	gene	8982751	8984144	-	LOC_Os01g15510	"CDS:expressed protein";Dir=sense
chr01	AZU	gene	8986036	8988197	+	LOC_Os01g15520	"CDS:expressed protein";Dir=sense
chr01	AZU	gene	8999720	9001231	+	LOC_Os01g15530	"CDS:tetratricopeptide-like helical, putative, expressed";Dir=indeterminate
chr01	AZU	gene	9003277	9007852	-	LOC_Os01g15540	"CDS:kinesin motor domain containing protein, putative, expressed";Dir=sense
chr01	AZU	gene	9013162	9014013	-	LOC_Os01g15550	"CDS:expressed protein";Dir=indeterminate
chr01	AZU	gene	9015341	9015766	+	LOC_Os01g15560	"CDS:expressed protein";Dir=indeterminate
chr01	AZU	gene	9018441	9022322	+	LOC_Os01g15580	"CDS:disease resistance protein RGA2, putative, expressed";Dir=indeterminate
chr01	AZU	gene	9024805	9025272	+	LOC_Os01g15590	"CDS:expressed protein";Dir=indeterminate
chr01	AZU	gene	9026777	9030521	+	LOC_Os01g15600	"CDS:PUR ALPHA-1, putative, expressed";Dir=sense
chr01	AZU	gene	9038163	9040556	+	LOC_Os01g15610	"CDS:expressed protein";Dir=sense
chr01	AZU	gene	9055707	9058933	+	LOC_Os01g15630	"CDS:zinc finger, C3HC4 type domain containing protein, expressed";Dir=sense
chr01	AZU	gene	9055707	9058933	+	LOC_Os01g15630	"CDS:zinc finger, C3HC4 type domain containing protein, expressed";Dir=sense
chr01	AZU	gene	9060242	9063480	-	LOC_Os01g15640	"CDS:no apical meristem protein, putative, expressed";Dir=sense
chr01	AZU	gene	9076977	9080314	+	LOC_Os01g15660	"CDS:NAD dependent epimerase/dehydratase family protein, putative, expressed";Dir=sense
chr01	AZU	gene	9079230	9080314	+	LOC_Os01g15660	"CDS:NAD dependent epimerase/dehydratase family protein, putative, expressed";Dir=sense
chr01	AZU	gene	9079230	9080314	+	LOC_Os01g15660	"CDS:NAD dependent epimerase/dehydratase family protein, putative, expressed";Dir=sense
chr01	AZU	gene	9084322	9085750	-	LOC_Os01g15709	"CDS:transferase family protein, putative, expressed";Dir=indeterminate
chr01	AZU	gene	9088867	9089892	-	LOC_Os01g15680	"CDS:transferase, putative, expressed";Dir=sense
chr01	AZU	gene	9089339	9089892	-	LOC_Os01g15680	"CDS:transferase, putative, expressed";Dir=indeterminate
chr01	AZU	gene	9103005	9104433	+	LOC_Os01g15709	"CDS:transferase family protein, putative, expressed";Dir=indeterminate
chr01	AZU	gene	9108736	9114198	+	LOC_Os01g15720	"CDS:tobamovirus movement protein containing protein, expressed";Dir=sense
chr01	AZU	gene	9121539	9124197	+	LOC_Os01g15740	"CDS:expressed protein";Dir=sense
chr01	AZU	gene	9151302	9153040	+	LOC_Os01g15770	"CDS:transmembrane protein 136, putative, expressed";Dir=sense
chr01	AZU	gene	9153611	9159295	-	LOC_Os01g15780	"CDS:glycosyl transferase, group 1 domain containing protein, expressed";Dir=sense
chr01	AZU	gene	9154912	9159295	-	LOC_Os01g15780	"CDS:glycosyl transferase, group 1 domain containing protein, expressed";Dir=sense
chr01	AZU	gene	9161037	9167629	+	LOC_Os01g15790	"CDS:expressed protein";Dir=sense
chr01	AZU	gene	9161037	9167629	+	LOC_Os01g15790	"CDS:expressed protein";Dir=sense
chr01	AZU	gene	9161037	9166411	+	LOC_Os01g15790	"CDS:expressed protein";Dir=sense
chr01	AZU	gene	9161037	9167629	+	LOC_Os01g15790	"CDS:expressed protein";Dir=sense
chr01	AZU	gene	9168812	9169811	+	LOC_Os01g15800	"CDS:expressed protein";Dir=sense
chr01	AZU	gene	9171464	9173254	-	LOC_Os01g15810	"CDS:peroxidase precursor, putative, expressed";Dir=sense
chr01	AZU	gene	9185811	9187742	+	LOC_Os01g15830	"CDS:peroxidase precursor, putative, expressed";Dir=sense
chr01	AZU	gene	9189538	9193320	-	LOC_Os01g15840	"CDS:PPR repeat containing protein, expressed";Dir=indeterminate
chr01	AZU	gene	9193028	9197303	+	LOC_Os01g15850	"CDS:expressed protein";Dir=sense
chr01	AZU	gene	9199540	9202348	+	LOC_Os01g15860	"CDS:pre-mRNA-processing factor 6, putative, expressed";Dir=sense
chr01	AZU	gene	9217567	9220458	-	LOC_Os01g15900	"CDS:expressed protein";Dir=sense
chr01	AZU	gene	9226364	9235166	+	LOC_Os01g15910	"CDS:UTP--glucose-1-phosphate uridylyltransferase, putative, expressed";Dir=sense
chr01	AZU	gene	9236686	9236892	-	LOC_Os01g15920	"CDS:expressed protein";Dir=indeterminate
chr01	AZU	gene	9246961	9247236	-	LOC_Os01g15950	"CDS:hypothetical protein";Dir=indeterminate
chr01	AZU	gene	9254334	9254863	+	LOC_Os01g15970	"CDS:expressed protein";Dir=sense
chr01	AZU	gene	9256950	9260232	+	LOC_Os01g15979	"CDS:gb protein, putative, expressed";Dir=sense
chr01	AZU	gene	9263270	9264847	+	LOC_Os01g15990	"CDS:expressed protein";Dir=indeterminate
chr01	AZU	gene	9272766	9274809	-	LOC_Os01g16000	"CDS:CRAL/TRIO domain containing protein, expressed";Dir=sense
chr01	AZU	gene	9272766	9275110	-	LOC_Os01g16000	"CDS:CRAL/TRIO domain containing protein, expressed";Dir=sense
chr01	AZU	gene	9280982	9284078	+	LOC_Os01g16010	"CDS:BCAS2 protein, putative, expressed";Dir=sense
chr01	AZU	gene	9280982	9284078	+	LOC_Os01g16010	"CDS:BCAS2 protein, putative, expressed";Dir=sense
chr01	AZU	gene	9286124	9287497	+	LOC_Os01g16020	"CDS:FAD binding domain containing protein, expressed";Dir=indeterminate
chr01	AZU	gene	9287962	9290861	-	LOC_Os01g16030	"CDS:ADP-ribosylation factor, putative, expressed";Dir=sense
chr01	AZU	gene	9288437	9290861	-	LOC_Os01g16030	"CDS:ADP-ribosylation factor, putative, expressed";Dir=sense
chr01	AZU	gene	9288437	9290861	-	LOC_Os01g16030	"CDS:ADP-ribosylation factor, putative, expressed";Dir=sense
chr01	AZU	gene	9288437	9290861	-	LOC_Os01g16030	"CDS:ADP-ribosylation factor, putative, expressed";Dir=sense
chr01	AZU	gene	9293522	9296618	-	LOC_Os01g16040	"CDS:mitochondrial carrier protein, putative, expressed";Dir=sense
chr01	AZU	gene	9309660	9310022	-	LOC_Os01g16060	"CDS:expressed protein";Dir=indeterminate
chr01	AZU	gene	9321330	9321747	+	LOC_Os01g16070	"CDS:expressed protein";Dir=sense
chr01	AZU	gene	9326032	9328737	-	LOC_Os01g16080	"CDS:expressed protein";Dir=sense
chr01	AZU	gene	9333030	9334502	-	LOC_Os01g16090	"CDS:RNA binding protein, putative, expressed";Dir=indeterminate
chr01	AZU	gene	9335652	9339174	-	LOC_Os01g16100	"CDS:translin, putative, expressed";Dir=sense
chr01	AZU	gene	9342808	9351325	+	LOC_Os01g16110	"CDS:la domain containing protein, putative, expressed";Dir=sense
chr01	AZU	gene	9342808	9351325	+	LOC_Os01g16110	"CDS:la domain containing protein, putative, expressed";Dir=sense
chr01	AZU	gene	9355989	9356603	+	LOC_Os01g16120	"CDS:zinc finger, C3HC4 type domain containing protein, expressed";Dir=indeterminate
chr01	AZU	gene	9381836	9382087	+	LOC_Os01g16140	"CDS:expressed protein";Dir=indeterminate
chr01	AZU	gene	9382562	9385178	-	LOC_Os01g16146	"CDS:phenazine biosynthesis protein, putative, expressed";Dir=sense
chr01	AZU	gene	9386225	9389140	-	LOC_Os01g16152	"CDS:peroxiredoxin, putative, expressed";Dir=sense
chr01	AZU	gene	9402846	9406854	-	LOC_Os01g16170	"CDS:PQ loop repeat domain containing protein, expressed";Dir=sense
chr01	AZU	gene	9402846	9406854	-	LOC_Os01g16170	"CDS:PQ loop repeat domain containing protein, expressed";Dir=sense
chr01	AZU	gene	9402846	9405835	-	LOC_Os01g16170	"CDS:PQ loop repeat domain containing protein, expressed";Dir=sense
chr01	AZU	gene	9403649	9406854	-	LOC_Os01g16170	"CDS:PQ loop repeat domain containing protein, expressed";Dir=sense
chr01	AZU	gene	9403649	9406854	-	LOC_Os01g16170	"CDS:PQ loop repeat domain containing protein, expressed";Dir=sense
chr01	AZU	gene	9425329	9426600	-	LOC_Os01g16200	"CDS:serpin domain containing protein, putative, expressed";Dir=indeterminate
chr01	AZU	gene	9428571	9431782	-	LOC_Os01g16190	"CDS:26S proteasome non-ATPase regulatory subunit 14, putative, expressed";Dir=sense
chr01	AZU	gene	9432880	9436211	-	LOC_Os01g16180	"CDS:MT-A70 domain containing protein, expressed";Dir=sense
chr01	AZU	gene	9432880	9436178	-	LOC_Os01g16180	"CDS:MT-A70 domain containing protein, expressed";Dir=sense
chr01	AZU	gene	9432880	9436178	-	LOC_Os01g16180	"CDS:MT-A70 domain containing protein, expressed";Dir=sense
chr01	AZU	gene	9432880	9436211	-	LOC_Os01g16180	"CDS:MT-A70 domain containing protein, expressed";Dir=sense
chr01	AZU	gene	9441343	9442967	-	LOC_Os01g16210	"CDS:uncharacterized Cys-rich domain containing protein, putative, expressed";Dir=sense
chr01	AZU	gene	9447247	9449694	-	LOC_Os01g16220	"CDS:Sad1 / UNC-like C-terminal domain containing protein, putative, expressed";Dir=sense
chr01	AZU	gene	9460071	9461261	+	LOC_Os01g16230	"CDS:TKL_IRAK_CR4L.2 - The CR4L subfamily has homology with Crinkly4, expressed";Dir=indeterminate
chr01	AZU	gene	9463605	9466677	-	LOC_Os01g16240	"CDS:OsCam1-3 - Calmodulin, expressed";Dir=sense
chr01	AZU	gene	9471890	9472072	+	LOC_Os01g16250	"CDS:expressed protein";Dir=indeterminate
chr01	AZU	gene	9472263	9479377	-	LOC_Os01g16260	"CDS:major facilitator superfamily antiporter, putative, expressed";Dir=sense
chr01	AZU	gene	9472263	9477318	-	LOC_Os01g16260	"CDS:major facilitator superfamily antiporter, putative, expressed";Dir=sense
chr01	AZU	gene	9474782	9479377	-	LOC_Os01g16260	"CDS:major facilitator superfamily antiporter, putative, expressed";Dir=sense
chr01	AZU	gene	9488903	9489325	-	LOC_Os01g16280	"CDS:expressed protein";Dir=sense
chr01	AZU	gene	9493153	9504379	+	LOC_Os01g16290	"CDS:DNA gyrase subunit B, chloroplast/mitochondrial precursor, putative, expressed";Dir=sense
chr01	AZU	gene	9493153	9502546	+	LOC_Os01g16290	"CDS:DNA gyrase subunit B, chloroplast/mitochondrial precursor, putative, expressed";Dir=sense
chr01	AZU	gene	9511447	9511731	+	LOC_Os01g16300	"CDS:hypothetical protein";Dir=indeterminate
chr01	AZU	gene	9513534	9521100	+	LOC_Os01g16310	"CDS:glycosyl hydrolase, family 31, putative, expressed";Dir=sense
chr01	AZU	gene	9521942	9524530	-	LOC_Os01g16320	"CDS:plant-specific domain TIGR01570 family protein, expressed";Dir=sense
chr01	AZU	gene	9527332	9531760	+	LOC_Os01g16330	"CDS:OsRhmbd2 - Putative Rhomboid homologue, expressed";Dir=sense
chr01	AZU	gene	9532895	9536059	+	LOC_Os01g16340	"CDS:expressed protein";Dir=sense
chr01	AZU	gene	9536796	9540662	-	LOC_Os01g16350	"CDS:hydroxymethylglutaryl-CoA lyase, putative, expressed";Dir=sense
chr01	AZU	gene	9536796	9540146	-	LOC_Os01g16350	"CDS:hydroxymethylglutaryl-CoA lyase, putative, expressed";Dir=sense
chr01	AZU	gene	9545021	9546795	-	LOC_Os01g16354	"CDS:rab GDP dissociation inhibitor alpha, putative, expressed";Dir=sense
chr01	AZU	gene	9556739	9556981	+	LOC_Os01g16360	"CDS:disease resistance protein, putative, expressed";Dir=indeterminate
chr01	AZU	gene	9562268	9566110	+	LOC_Os01g16370	"CDS:NBS-LRR type disease resistance protein, putative, expressed";Dir=sense
chr01	AZU	gene	9562268	9566110	+	LOC_Os01g16370	"CDS:NBS-LRR type disease resistance protein, putative, expressed";Dir=sense
chr01	AZU	gene	9570039	9572018	-	LOC_Os01g16380	"CDS:expressed protein";Dir=sense
chr01	AZU	gene	9574009	9577746	-	LOC_Os01g16390	"CDS:NB-ARC domain containing protein, expressed";Dir=sense
chr01	AZU	gene	9582058	9585959	+	LOC_Os01g16400	"CDS:NB-ARC domain containing protein, expressed";Dir=sense
chr01	AZU	gene	9587255	9589425	-	LOC_Os01g16414	"CDS:actin, putative, expressed";Dir=sense
chr01	AZU	gene	9587255	9589425	-	LOC_Os01g16414	"CDS:actin, putative, expressed";Dir=sense
chr01	AZU	gene	9587255	9589425	-	LOC_Os01g16414	"CDS:actin, putative, expressed";Dir=sense
chr01	AZU	gene	9587255	9589425	-	LOC_Os01g16414	"CDS:actin, putative, expressed";Dir=sense
chr01	AZU	gene	9593843	9597134	-	LOC_Os01g16430	"CDS:cysteine proteinase inhibitor precursor protein, putative, expressed";Dir=sense
chr01	AZU	gene	9603807	9605592	+	LOC_Os01g16450	"CDS:peroxidase precursor, putative, expressed";Dir=sense
chr01	AZU	gene	9608495	9611017	-	LOC_Os01g16460	"CDS:expressed protein";Dir=sense
chr01	AZU	gene	9612894	9614372	+	LOC_Os01g16470	"CDS:phosphatidylinositol kinase, putative, expressed";Dir=indeterminate
chr01	AZU	gene	9637179	9639761	+	LOC_Os01g16510	"CDS:expressed protein";Dir=sense
chr01	AZU	gene	9640296	9643791	-	LOC_Os01g16520	"CDS:glutamyl-tRNA synthetase, cytoplasmic, putative, expressed";Dir=sense
chr01	AZU	gene	9645648	9649576	-	LOC_Os01g16530	"CDS:OsClp1 - Putative Clp protease homologue, expressed";Dir=sense
chr01	AZU	gene	9652678	9656704	+	LOC_Os01g16540	"CDS:NEDD8-activating enzyme E1 catalytic subunit, putative, expressed";Dir=sense
chr01	AZU	gene	9660860	9662959	-	LOC_Os01g16550	"CDS:expressed protein";Dir=sense
chr01	AZU	gene	9669194	9670223	-	LOC_Os01g16560	"CDS:antifreeze glycoprotein, putative, expressed";Dir=sense
chr01	AZU	gene	9685789	9686441	-	LOC_Os01g16590	"CDS:expressed protein";Dir=sense
chr01	AZU	gene	9691094	9695251	+	LOC_Os01g16600	"CDS:expressed protein";Dir=sense
chr01	AZU	gene	9696431	9697223	-	LOC_Os01g16610	"CDS:plastocyanin-like domain containing protein, putative, expressed";Dir=sense
chr01	AZU	gene	9700637	9702331	-	LOC_Os01g16620	"CDS:expressed protein";Dir=sense
chr01	AZU	gene	9700637	9702331	-	LOC_Os01g16620	"CDS:expressed protein";Dir=sense
chr01	AZU	gene	9705019	9705950	+	LOC_Os01g16630	"CDS:expressed protein";Dir=sense
chr01	AZU	gene	9708391	9710572	-	LOC_Os01g16640	"CDS:split hand/foot malformation type 1, putative, expressed";Dir=sense
chr01	AZU	gene	9712329	9712904	+	LOC_Os01g16650	"CDS:ubiquitin-conjugating enzyme, putative, expressed";Dir=indeterminate
chr01	AZU	gene	9721632	9723245	+	LOC_Os01g16670	"CDS:BSD domain-containing protein, putative, expressed";Dir=indeterminate
chr01	AZU	gene	9755410	9760431	+	LOC_Os01g16714	"CDS:flavin monooxygenase, putative, expressed";Dir=sense
chr01	AZU	gene	9763403	9769469	+	LOC_Os01g16730	"CDS:ulp1 protease family, C-terminal catalytic domain containing protein, expressed";Dir=sense
chr01	AZU	gene	9780666	9782783	+	LOC_Os01g16750	"CDS:flavin monooxygenase, putative, expressed";Dir=sense
chr01	AZU	gene	9793902	9794606	+	LOC_Os01g16770	"CDS:expansin precursor, putative, expressed";Dir=indeterminate
chr01	AZU	gene	9813207	9813726	-	LOC_Os01g16800	"CDS:expressed protein";Dir=sense
chr01	AZU	gene	9835713	9836810	-	LOC_Os01g16810	"CDS:MYB family transcription factor, putative, expressed";Dir=sense
chr01	AZU	gene	9870764	9871804	-	LOC_Os01g16840	"CDS:microneme protein Sm70, putative, expressed";Dir=indeterminate
chr01	AZU	gene	9894822	9895875	-	LOC_Os01g16860	"CDS:AGO4-2, putative, expressed";Dir=sense
chr01	AZU	gene	9899173	9904811	-	LOC_Os01g16870	"CDS:argonaute, putative, expressed";Dir=sense
chr01	AZU	gene	9899173	9904811	-	LOC_Os01g16870	"CDS:argonaute, putative, expressed";Dir=sense
chr01	AZU	gene	9899173	9904811	-	LOC_Os01g16870	"CDS:argonaute, putative, expressed";Dir=sense
chr01	AZU	gene	9899173	9904811	-	LOC_Os01g16870	"CDS:argonaute, putative, expressed";Dir=sense
chr01	AZU	gene	9926023	9928830	-	LOC_Os01g16890	"CDS:ribosomal protein L7Ae, putative, expressed";Dir=sense
chr01	AZU	gene	9926127	9928830	-	LOC_Os01g16890	"CDS:ribosomal protein L7Ae, putative, expressed";Dir=sense
chr01	AZU	gene	9926552	9928830	-	LOC_Os01g16890	"CDS:ribosomal protein L7Ae, putative, expressed";Dir=sense
chr01	AZU	gene	9933491	9937457	+	LOC_Os01g16900	"CDS:dehydrogenase, putative, expressed";Dir=sense
chr01	AZU	gene	9933491	9937457	+	LOC_Os01g16900	"CDS:dehydrogenase, putative, expressed";Dir=sense
chr01	AZU	gene	9935568	9937457	+	LOC_Os01g16900	"CDS:dehydrogenase, putative, expressed";Dir=sense
chr01	AZU	gene	9938772	9943387	-	LOC_Os01g16910	"CDS:outer mitochondrial membrane porin, putative, expressed";Dir=sense
chr01	AZU	gene	9947557	9948385	+	LOC_Os01g16920	"CDS:embryonic protein DC-8, putative, expressed";Dir=sense
chr01	AZU	gene	9950501	9951811	-	LOC_Os01g16930	"CDS:presenilin, putative, expressed";Dir=indeterminate
chr01	AZU	gene	9952719	9957096	-	LOC_Os01g16940	"CDS:MazG nucleotide pyrophosphohydrolase domain containing protein, expressed";Dir=sense
chr01	AZU	gene	9958520	9959509	+	LOC_Os01g16950	"CDS:zinc finger, C3HC4 type domain containing protein, expressed";Dir=indeterminate
chr01	AZU	gene	9962367	9967245	-	LOC_Os01g16960	"CDS:pyruvate kinase, putative, expressed";Dir=sense
chr01	AZU	gene	9962367	9963609	-	LOC_Os01g16960	"CDS:pyruvate kinase, putative, expressed";Dir=sense
chr01	AZU	gene	9970788	9977187	-	LOC_Os01g16970	"CDS:glucosidase II beta subunit-like domain containing protein, expressed";Dir=sense
chr01	AZU	gene	9970788	9977187	-	LOC_Os01g16970	"CDS:glucosidase II beta subunit-like domain containing protein, expressed";Dir=sense
chr01	AZU	gene	9971009	9977187	-	LOC_Os01g16970	"CDS:glucosidase II beta subunit-like domain containing protein, expressed";Dir=sense
chr01	AZU	gene	9979488	9979949	-	LOC_Os01g16980	"CDS:expressed protein";Dir=sense
chr01	AZU	gene	9995326	9995688	+	LOC_Os01g16990	"CDS:expressed protein";Dir=indeterminate
chr01	AZU	gene	10001626	10005237	+	LOC_Os01g17000	"CDS:expressed protein";Dir=sense
chr01	AZU	gene	10006214	10012320	-	LOC_Os01g17010	"CDS:phospholipid-transporting ATPase, putative, expressed";Dir=sense
chr01	AZU	gene	10017782	10021000	+	LOC_Os01g17020	"CDS:glycosyl hydrolases family 17 protein, putative, expressed";Dir=sense
chr01	AZU	gene	10022143	10023398	+	LOC_Os01g17030	"CDS:heat shock protein DnaJ, putative, expressed";Dir=sense
chr01	AZU	gene	10032576	10034084	+	LOC_Os01g17040	"CDS:heat shock protein DnaJ, putative, expressed";Dir=sense
chr01	AZU	gene	10037895	10038611	-	LOC_Os01g17050	"CDS:VQ domain containing protein, putative, expressed";Dir=indeterminate
chr01	AZU	gene	10062559	10064324	-	LOC_Os01g17060	"CDS:expressed protein";Dir=sense
chr01	AZU	gene	10063017	10063672	-	LOC_Os01g17060	"CDS:expressed protein";Dir=indeterminate
chr01	AZU	gene	10077197	10078315	-	LOC_Os01g17065	"CDS:expressed protein";Dir=sense
chr01	AZU	gene	10084630	10089832	+	LOC_Os01g17070	"CDS:OsDegp1 - Putative Deg protease homologue, expressed";Dir=sense
chr01	AZU	gene	10084630	10089832	+	LOC_Os01g17070	"CDS:OsDegp1 - Putative Deg protease homologue, expressed";Dir=sense
chr01	AZU	gene	10099147	10099482	+	LOC_Os01g17100	"CDS:hypothetical protein";Dir=indeterminate
chr01	AZU	gene	10127078	10128209	+	LOC_Os01g17150	"CDS:plastid-specific 50S ribosomal protein 5, chloroplast precursor, putative, expressed";Dir=sense
chr01	AZU	gene	10136178	10138444	+	LOC_Os01g17160	"CDS:OsSubt1 - Putative Subtilisin homologue, expressed";Dir=sense
chr01	AZU	gene	10142100	10143938	+	LOC_Os01g17170	"CDS:magnesium-protoporphyrin IX monomethyl ester cyclase,chloroplast precursor, putative, expressed";Dir=sense
chr01	AZU	gene	10142100	10143491	+	LOC_Os01g17170	"CDS:magnesium-protoporphyrin IX monomethyl ester cyclase,chloroplast precursor, putative, expressed";Dir=sense
chr01	AZU	gene	10146305	10152810	+	LOC_Os01g17180	"CDS:proteasome subunit, putative, expressed";Dir=sense
chr01	AZU	gene	10155409	10156639	+	LOC_Os01g17190	"CDS:OsCam3 - Calmodulin, expressed";Dir=sense
chr01	AZU	gene	10157426	10170315	-	LOC_Os01g17214	"CDS:major facilitator superfamily antiporter, putative, expressed";Dir=sense
chr01	AZU	gene	10181338	10184476	+	LOC_Os01g17240	"CDS:transporter, major facilitator family, putative, expressed";Dir=sense
chr01	AZU	gene	10185541	10189166	-	LOC_Os01g17250	"CDS:BRASSINOSTEROID INSENSITIVE 1-associated receptor kinase 1 precursor, putative, expressed";Dir=sense
chr01	AZU	gene	10198131	10203206	+	LOC_Os01g17260	"CDS:transcription factor, putative, expressed";Dir=sense
chr01	AZU	gene	10198131	10203206	+	LOC_Os01g17260	"CDS:transcription factor, putative, expressed";Dir=sense
chr01	AZU	gene	10204878	10214474	-	LOC_Os01g17279	"CDS:exonuclease, putative, expressed";Dir=sense
chr01	AZU	gene	10222113	10222835	+	LOC_Os01g17300	"CDS:expressed protein";Dir=sense
chr01	AZU	gene	10230553	10234463	+	LOC_Os01g17320	"CDS:PPR repeat domain containing protein, putative, expressed";Dir=sense
chr01	AZU	gene	10235220	10236550	-	LOC_Os01g17330	"CDS:eukaryotic translation initiation factor 6, putative, expressed";Dir=sense
chr01	AZU	gene	10235220	10236582	-	LOC_Os01g17330	"CDS:eukaryotic translation initiation factor 6, putative, expressed";Dir=sense
chr01	AZU	gene	10272547	10275238	+	LOC_Os01g17390	"CDS:OsFBX5 - F-box domain containing protein, expressed";Dir=sense
chr01	AZU	gene	10276483	10278588	-	LOC_Os01g17396	"CDS:expressed protein";Dir=sense
chr01	AZU	gene	10276483	10278588	-	LOC_Os01g17396	"CDS:expressed protein";Dir=sense
chr01	AZU	gene	10280015	10283155	-	LOC_Os01g17402	"CDS:cyclin, putative, expressed";Dir=sense
chr01	AZU	gene	10280015	10283155	-	LOC_Os01g17402	"CDS:cyclin, putative, expressed";Dir=sense
chr01	AZU	gene	10284105	10284317	+	LOC_Os01g17410	"CDS:expressed protein";Dir=indeterminate
chr01	AZU	gene	10286631	10288255	-	LOC_Os01g17420	"CDS:expressed protein";Dir=sense
chr01	AZU	gene	10289740	10294868	-	LOC_Os01g17430	"CDS:coatomer subunit beta-1, putative, expressed";Dir=sense
chr01	AZU	gene	10316316	10318035	-	LOC_Os01g17470	"CDS:plastocyanin-like domain containing protein, putative, expressed";Dir=sense
chr01	AZU	gene	10316316	10316861	-	LOC_Os01g17470	"CDS:plastocyanin-like domain containing protein, putative, expressed";Dir=indeterminate
chr01	AZU	gene	10337985	10339251	-	LOC_Os01g17980	"CDS:expressed protein";Dir=sense
chr01	AZU	gene	10340796	10344452	+	LOC_Os01g17990	"CDS:expressed protein";Dir=sense
chr01	AZU	gene	10359699	10360677	+	LOC_Os01g18010	"CDS:hypothetical protein";Dir=sense
chr01	AZU	gene	10380048	10382638	-	LOC_Os01g18050	"CDS:tubulin/FtsZ domain containing protein, putative, expressed";Dir=sense
chr01	AZU	gene	10394954	10399338	-	LOC_Os01g18060	"CDS:sugar transporter superfamily, putative, expressed";Dir=sense
chr01	AZU	gene	10399764	10403906	+	LOC_Os01g18070	"CDS:bacterial transferase hexapeptide domain containing protein, expressed";Dir=sense
chr01	AZU	gene	10417098	10417430	+	LOC_Os01g18090	"CDS:expressed protein";Dir=indeterminate
chr01	AZU	gene	10418521	10420562	-	LOC_Os01g18100	"CDS:OsRhmbd3 - Putative Rhomboid homologue, expressed";Dir=sense
chr01	AZU	gene	10424861	10426799	+	LOC_Os01g18110	"CDS:cinnamoyl CoA reductase, putative, expressed";Dir=sense
chr01	AZU	gene	10429355	10432619	+	LOC_Os01g18120	"CDS:cinnamoyl CoA reductase, putative, expressed";Dir=sense
chr01	AZU	gene	10436906	10439170	+	LOC_Os01g18130	"CDS:expressed protein";Dir=sense
chr01	AZU	gene	10440376	10440783	+	LOC_Os01g18140	"CDS:expressed protein";Dir=sense
chr01	AZU	gene	10444890	10445993	+	LOC_Os01g18150	"CDS:STE_MEK_ste7_MAP2K.1 - STE kinases include homologs to sterile 7, sterile 11 and sterile 20 from yeast, expressed";Dir=indeterminate
chr01	AZU	gene	10446745	10447110	+	LOC_Os01g18160	"CDS:expressed protein";Dir=indeterminate
chr01	AZU	gene	10448632	10449409	-	LOC_Os01g18170	"CDS:Cupin domain containing protein, expressed";Dir=sense
chr01	AZU	gene	10474157	10476839	+	LOC_Os01g18210	"CDS:peptidyl-prolyl cis-trans isomerase, putative, expressed";Dir=sense
chr01	AZU	gene	10481453	10483774	-	LOC_Os01g18220	"CDS:expressed protein";Dir=sense
chr01	AZU	gene	10491785	10492582	-	LOC_Os01g18230	"CDS:FAD-linked oxidoreductase protein, putative, expressed";Dir=sense
chr01	AZU	gene	10498314	10499815	-	LOC_Os01g18240	"CDS:MYB family transcription factor, putative, expressed";Dir=sense
chr01	AZU	gene	10515329	10516419	-	LOC_Os01g18250	"CDS:subtilase, putative, expressed";Dir=sense
chr01	AZU	gene	10543491	10548367	+	LOC_Os01g18280	"CDS:SNF7 domain containing protein, putative, expressed";Dir=sense
chr01	AZU	gene	10564078	10564464	+	LOC_Os01g18300	"CDS:expressed protein";Dir=indeterminate
chr01	AZU	gene	10569522	10570190	-	LOC_Os01g18310	"CDS:expressed protein";Dir=sense
chr01	AZU	gene	10572503	10575748	+	LOC_Os01g18320	"CDS:protoporphyrinogen oxidase, chloroplast precursor, putative, expressed";Dir=sense
chr01	AZU	gene	10578259	10578585	+	LOC_Os01g18330	"CDS:hypothetical protein";Dir=sense
chr01	AZU	gene	10584292	10584740	+	LOC_Os01g18340	"CDS:glycine-rich cell wall protein, putative, expressed";Dir=indeterminate
chr01	AZU	gene	10588665	10589189	+	LOC_Os01g18350	"CDS:expressed protein";Dir=sense
chr01	AZU	gene	10593013	10595113	+	LOC_Os01g18360	"CDS:OsIAA4 - Auxin-responsive Aux/IAA gene family member, expressed";Dir=sense
chr01	AZU	gene	10594354	10595113	+	LOC_Os01g18360	"CDS:OsIAA4 - Auxin-responsive Aux/IAA gene family member, expressed";Dir=sense
chr01	AZU	gene	10596675	10599101	-	LOC_Os01g18370	"CDS:expressed protein";Dir=sense
chr01	AZU	gene	10600049	10600477	+	LOC_Os01g18375	"CDS:hydrophobic protein, putative, expressed";Dir=sense
chr01	AZU	gene	10614128	10618101	-	LOC_Os01g18390	"CDS:OsRCI2-1 - Putative low temperature and salt responsive protein, expressed";Dir=sense
chr01	AZU	gene	10617805	10618101	-	LOC_Os11g09560	"CDS:expressed protein";Dir=indeterminate
chr01	AZU	gene	10622766	10624128	-	LOC_Os01g18400	"CDS:CHIT10 - Chitinase family protein precursor, expressed";Dir=sense
chr01	AZU	gene	10627300	10630463	-	LOC_Os01g18410	"CDS:expressed protein";Dir=sense
chr01	AZU	gene	10633027	10633749	+	LOC_Os01g18420	"CDS:OsMADS88 - MADS-box family gene with M-gamma type-box, expressed";Dir=indeterminate
chr01	AZU	gene	10647009	10647929	+	LOC_Os01g18440	"CDS:OsMADS89 - MADS-box family gene with M-gamma type-box, expressed";Dir=indeterminate
chr01	AZU	gene	10650615	10650956	-	LOC_Os01g18450	"CDS:expressed protein";Dir=sense
chr01	AZU	gene	10656486	10657488	-	LOC_Os01g18460	"CDS:expressed protein";Dir=sense
chr01	AZU	gene	10680494	10680784	-	LOC_Os01g18490	"CDS:expressed protein";Dir=indeterminate
chr01	AZU	gene	10712023	10713273	-	LOC_Os01g18530	"CDS:expressed protein";Dir=sense
chr01	AZU	gene	10722899	10723117	-	LOC_Os03g15280	"CDS:hypothetical protein";Dir=indeterminate
chr01	AZU	gene	10751110	10759357	+	LOC_Os01g18584	"CDS:WRKY9, expressed";Dir=sense
chr01	AZU	gene	10769500	10771546	-	LOC_Os01g18620	"CDS:transferase family protein, putative, expressed";Dir=sense
chr01	AZU	gene	10772998	10775579	-	LOC_Os01g18630	"CDS:aspartic proteinase oryzasin-1 precursor, putative, expressed";Dir=sense
chr01	AZU	gene	10772998	10774803	-	LOC_Os01g18630	"CDS:aspartic proteinase oryzasin-1 precursor, putative, expressed";Dir=sense
chr01	AZU	gene	10777711	10781184	-	LOC_Os01g18640	"CDS:aminotransferase, putative, expressed";Dir=sense
chr01	AZU	gene	10777711	10781184	-	LOC_Os01g18640	"CDS:aminotransferase, putative, expressed";Dir=sense
chr01	AZU	gene	10789618	10793648	+	LOC_Os01g18660	"CDS:aminotransferase, putative, expressed";Dir=sense
chr01	AZU	gene	10796275	10801834	-	LOC_Os01g18670	"CDS:MDR-like ABC transporter, putative, expressed";Dir=sense
chr01	AZU	gene	10829808	10831652	-	LOC_Os01g18710	"CDS:hypothetical protein";Dir=sense
chr01	AZU	gene	10832406	10833079	+	LOC_Os01g18720	"CDS:expressed protein";Dir=sense
chr01	AZU	gene	10840453	10841535	-	LOC_Os01g18730	"CDS:expressed protein";Dir=indeterminate
chr01	AZU	gene	10842127	10845867	-	LOC_Os01g18744	"CDS:transferase family protein, putative, expressed";Dir=sense
chr01	AZU	gene	10849647	10849744	+	LOC_Os08g30650	"CDS:expressed protein";Dir=indeterminate
chr01	AZU	gene	10858726	10860753	-	LOC_Os01g18780	"CDS:fibroin heavy chain precursor, putative, expressed";Dir=sense
chr01	AZU	gene	10878124	10878627	+	LOC_Os01g18790	"CDS:expressed protein";Dir=sense
chr01	AZU	gene	10903216	10907389	+	LOC_Os01g18800	"CDS:CAMK_KIN1/SNF1/Nim1_like.9 - CAMK includes calcium/calmodulin depedent protein kinases, expressed";Dir=sense
chr01	AZU	gene	10903216	10907158	+	LOC_Os01g18800	"CDS:CAMK_KIN1/SNF1/Nim1_like.9 - CAMK includes calcium/calmodulin depedent protein kinases, expressed";Dir=sense
chr01	AZU	gene	10903216	10905674	+	LOC_Os01g18800	"CDS:CAMK_KIN1/SNF1/Nim1_like.9 - CAMK includes calcium/calmodulin depedent protein kinases, expressed";Dir=sense
chr01	AZU	gene	10903216	10906651	+	LOC_Os01g18800	"CDS:CAMK_KIN1/SNF1/Nim1_like.9 - CAMK includes calcium/calmodulin depedent protein kinases, expressed";Dir=sense
chr01	AZU	gene	10905163	10907389	+	LOC_Os01g18800	"CDS:CAMK_KIN1/SNF1/Nim1_like.9 - CAMK includes calcium/calmodulin depedent protein kinases, expressed";Dir=sense
chr01	AZU	gene	10908440	10910590	-	LOC_Os01g18810	"CDS:expressed protein";Dir=sense
chr01	AZU	gene	10921349	10922438	-	LOC_Os01g18830	"CDS:expressed protein";Dir=sense
chr01	AZU	gene	10923333	10924674	+	LOC_Os01g18840	"CDS:IF, putative, expressed";Dir=sense
chr01	AZU	gene	10931245	10936498	+	LOC_Os01g18850	"CDS:OsSPL1 - SBP-box gene family member, expressed";Dir=sense
chr01	AZU	gene	10931245	10936498	+	LOC_Os01g18850	"CDS:OsSPL1 - SBP-box gene family member, expressed";Dir=sense
chr01	AZU	gene	10931245	10936498	+	LOC_Os01g18850	"CDS:OsSPL1 - SBP-box gene family member, expressed";Dir=sense
chr01	AZU	gene	10931245	10936498	+	LOC_Os01g18850	"CDS:OsSPL1 - SBP-box gene family member, expressed";Dir=sense
chr01	AZU	gene	10937837	10939027	-	LOC_Os01g18860	"CDS:S-adenosylmethionine synthetase, putative, expressed";Dir=indeterminate
chr01	AZU	gene	10937837	10939027	-	LOC_Os01g18860	"CDS:S-adenosylmethionine synthetase, putative, expressed";Dir=indeterminate
chr01	AZU	gene	10945093	10946516	-	LOC_Os01g18870	"CDS:helix-loop-helix DNA-binding domain containing protein, expressed";Dir=sense
chr01	AZU	gene	10955277	10956527	+	LOC_Os01g18880	"CDS:ubiquitin carboxyl-terminal hydrolase, family 1, putative, expressed";Dir=indeterminate
chr01	AZU	gene	10955277	10956527	+	LOC_Os01g18880	"CDS:ubiquitin carboxyl-terminal hydrolase, family 1, putative, expressed";Dir=indeterminate
chr01	AZU	gene	10959577	10962277	-	LOC_Os01g18890	"CDS:peroxidase precursor, putative, expressed";Dir=sense
chr01	AZU	gene	10967278	10967574	-	LOC_Os01g18900	"CDS:stigma specific peroxidase precursor, putative, expressed";Dir=indeterminate
chr01	AZU	gene	10971483	10972579	-	LOC_Os01g18910	"CDS:peroxidase precursor, putative, expressed";Dir=sense
chr01	AZU	gene	10973412	10975999	-	LOC_Os01g18920	"CDS:hAT dimerisation domain-containing protein, putative";Dir=sense
chr01	AZU	gene	10973412	10975999	-	LOC_Os09g14530	"CDS:hAT dimerisation domain-containing protein, putative";Dir=sense
chr01	AZU	gene	10981677	10983181	-	LOC_Os01g18930	"CDS:peroxidase precursor, putative, expressed";Dir=sense
chr01	AZU	gene	10983834	10985251	-	LOC_Os01g18940	"CDS:expressed protein";Dir=sense
chr01	AZU	gene	10993188	10994320	-	LOC_Os01g18950	"CDS:peroxidase precursor, putative, expressed";Dir=sense
chr01	AZU	gene	10995805	10996529	+	LOC_Os01g18960	"CDS:hypothetical protein";Dir=sense
chr01	AZU	gene	11000468	11001672	-	LOC_Os01g18970	"CDS:peroxidase precursor, putative, expressed";Dir=sense
chr01	AZU	gene	11028941	11030195	-	LOC_Os01g19020	"CDS:peroxidase precursor, putative, expressed";Dir=sense
chr01	AZU	gene	11037027	12418678	-	LOC_Os01g21710	"CDS:plant protein of unknown function domain containing protein, expressed";Dir=indeterminate
chr01	AZU	gene	11057448	11057775	-	LOC_Os06g44700	"CDS:hypothetical protein";Dir=sense
chr01	AZU	gene	11062939	11063367	-	LOC_Os01g19080	"CDS:ligA, putative, expressed";Dir=indeterminate
chr01	AZU	gene	11082952	11084550	-	LOC_Os01g19120	"CDS:expressed protein";Dir=sense
chr01	AZU	gene	11085925	11087977	-	LOC_Os01g19130	"CDS:protein phosphatase 2C, putative, expressed";Dir=sense
chr01	AZU	gene	11097020	11098572	-	LOC_Os01g19140	"CDS:O-sialoglycoprotein endopeptidase, putative, expressed";Dir=sense
chr01	AZU	gene	11097020	11098572	-	LOC_Os01g19140	"CDS:O-sialoglycoprotein endopeptidase, putative, expressed";Dir=sense
chr01	AZU	gene	11099783	11100921	-	LOC_Os01g19160	"CDS:protein kinase domain containing protein, expressed";Dir=sense
chr01	AZU	gene	11099783	11100921	-	LOC_Os01g19160	"CDS:protein kinase domain containing protein, expressed";Dir=sense
chr01	AZU	gene	11104345	11106691	+	LOC_Os01g19150	"CDS:CGMC_GSK.3 - CGMC includes CDA, MAPK, GSK3, and CLKC kinases, expressed";Dir=sense
chr01	AZU	gene	11104345	11106691	+	LOC_Os01g19150	"CDS:CGMC_GSK.3 - CGMC includes CDA, MAPK, GSK3, and CLKC kinases, expressed";Dir=sense
chr01	AZU	gene	11104345	11106691	+	LOC_Os01g19150	"CDS:CGMC_GSK.3 - CGMC includes CDA, MAPK, GSK3, and CLKC kinases, expressed";Dir=sense
chr01	AZU	gene	11105030	11106691	+	LOC_Os01g19150	"CDS:CGMC_GSK.3 - CGMC includes CDA, MAPK, GSK3, and CLKC kinases, expressed";Dir=sense
chr01	AZU	gene	11105030	11106433	+	LOC_Os01g19150	"CDS:CGMC_GSK.3 - CGMC includes CDA, MAPK, GSK3, and CLKC kinases, expressed";Dir=sense
chr01	AZU	gene	11110304	11112016	+	LOC_Os01g19170	"CDS:polygalacturonase, putative, expressed";Dir=sense
chr01	AZU	gene	11151797	11154328	+	LOC_Os01g19220	"CDS:beta-D-xylosidase, putative, expressed";Dir=sense
chr01	AZU	gene	11156068	11156671	+	LOC_Os01g19230	"CDS:expressed protein";Dir=indeterminate
chr01	AZU	gene	11157962	11194369	+	LOC_Os01g19240	"CDS:integral membrane protein DUF6 containing protein, expressed";Dir=sense
chr01	AZU	gene	11161562	11161769	+	LOC_Os01g19240	"CDS:integral membrane protein DUF6 containing protein, expressed";Dir=indeterminate
chr01	AZU	gene	11165967	11166182	+	LOC_Os03g15060	"CDS:expressed protein";Dir=indeterminate
chr01	AZU	gene	11165967	11166281	+	LOC_Os01g19250	"CDS:expressed protein";Dir=indeterminate
chr01	AZU	gene	11172074	11173731	+	LOC_Os01g19260	"CDS:ATPase, putative, expressed";Dir=sense
chr01	AZU	gene	11175790	11177633	+	LOC_Os01g19270	"CDS:expressed protein";Dir=sense
chr01	AZU	gene	11179276	11180538	-	LOC_Os01g19280	"CDS:expressed protein";Dir=indeterminate
chr01	AZU	gene	11191676	11194583	+	LOC_Os01g19290	"CDS:integral membrane protein DUF6 containing protein, expressed";Dir=sense
chr01	AZU	gene	11211807	11213244	+	LOC_Os01g19320	"CDS:expressed protein";Dir=sense
chr01	AZU	gene	11215171	11216052	+	LOC_Os01g19330	"CDS:MYB family transcription factor, putative, expressed";Dir=indeterminate
chr01	AZU	gene	11225545	11225964	+	LOC_Os01g19340	"CDS:expressed protein";Dir=indeterminate
chr01	AZU	gene	11230965	11231369	-	LOC_Os01g19350	"CDS:expressed protein";Dir=indeterminate
chr01	AZU	gene	11245533	11248606	+	LOC_Os01g19380	"CDS:pentatricopeptide, putative, expressed";Dir=sense
chr01	AZU	gene	11249864	11253418	-	LOC_Os01g19390	"CDS:glycerol-3-phosphate acyltransferase, putative, expressed";Dir=sense
chr01	AZU	gene	11257767	11260135	+	LOC_Os01g19400	"CDS:expressed protein";Dir=sense
chr01	AZU	gene	11261494	11263265	-	LOC_Os01g19410	"CDS:expressed protein";Dir=sense
chr01	AZU	gene	11261944	11263265	-	LOC_Os01g19410	"CDS:expressed protein";Dir=sense
chr01	AZU	gene	11262749	11263265	-	LOC_Os01g19410	"CDS:expressed protein";Dir=indeterminate
chr01	AZU	gene	11271538	11272143	-	LOC_Os01g19430	"CDS:3-5 exonuclease domain-containing protein, putative, expressed";Dir=indeterminate
chr01	AZU	gene	11278157	11279858	+	LOC_Os01g19440	"CDS:pectinesterase, putative, expressed";Dir=sense
chr01	AZU	gene	11280370	11284555	-	LOC_Os01g19450	"CDS:ATP-citrate synthase subunit 1, putative, expressed";Dir=sense
chr01	AZU	gene	11280370	11284791	-	LOC_Os01g19450	"CDS:ATP-citrate synthase subunit 1, putative, expressed";Dir=sense
chr01	AZU	gene	11306419	11319415	-	LOC_Os01g19470	"CDS:nodal modulator 1 precursor, putative, expressed";Dir=sense
chr01	AZU	gene	11340073	11344253	+	LOC_Os01g19480	"CDS:kelch motif family protein, putative, expressed";Dir=sense
chr01	AZU	gene	11345978	11349249	-	LOC_Os01g19490	"CDS:pentatricopeptide, putative, expressed";Dir=sense
chr01	AZU	gene	11352093	11352369	-	LOC_Os01g19500	"CDS:expressed protein";Dir=indeterminate
chr01	AZU	gene	11358992	11364018	-	LOC_Os01g19529	"CDS:pentatricopeptide, putative, expressed";Dir=sense
chr01	AZU	gene	11370354	11374503	-	LOC_Os01g19548	"CDS:pentatricopeptide, putative, expressed";Dir=sense
chr01	AZU	gene	11370354	11374503	-	LOC_Os01g19548	"CDS:pentatricopeptide, putative, expressed";Dir=sense
chr01	AZU	gene	11375291	11375686	-	LOC_Os01g19570	"CDS:hypothetical protein";Dir=indeterminate
chr01	AZU	gene	11376747	11379119	+	LOC_Os01g19580	"CDS:expressed protein";Dir=sense
chr01	AZU	gene	11390791	11394135	-	LOC_Os01g19610	"CDS:plant protein of unknown function domain containing protein, expressed";Dir=sense
chr01	AZU	gene	11404567	11405019	+	LOC_Os01g19630	"CDS:expressed protein";Dir=indeterminate
chr01	AZU	gene	11404567	11405019	+	LOC_Os01g19630	"CDS:expressed protein";Dir=indeterminate
chr01	AZU	gene	11404567	11405019	+	LOC_Os01g19630	"CDS:expressed protein";Dir=indeterminate
chr01	AZU	gene	11404567	11405019	+	LOC_Os01g19630	"CDS:expressed protein";Dir=indeterminate
chr01	AZU	gene	11429685	11430152	+	LOC_Os01g19670	"CDS:expressed protein";Dir=indeterminate
chr01	AZU	gene	11441602	11450936	+	LOC_Os01g19694	"CDS:Homeobox domain containing protein, expressed";Dir=sense
chr01	AZU	gene	11471980	11472481	-	LOC_Os01g19730	"CDS:expressed protein";Dir=sense
chr01	AZU	gene	11475921	11476295	-	LOC_Os01g19740	"CDS:calvin cycle protein CP12, putative, expressed";Dir=indeterminate
chr01	AZU	gene	11480686	11481693	+	LOC_Os01g19750	"CDS:glycosyl hydrolase, putative, expressed";Dir=indeterminate
chr01	AZU	gene	11484174	11492415	+	LOC_Os01g19760	"CDS:expressed protein";Dir=sense
chr01	AZU	gene	11494179	11495727	-	LOC_Os01g19770	"CDS:mitochondrial import inner membrane translocase subunit Tim17, putative, expressed";Dir=sense
chr01	AZU	gene	11496204	11496974	+	LOC_Os01g19780	"CDS:expressed protein";Dir=indeterminate
chr01	AZU	gene	11499673	11500017	+	LOC_Os01g19790	"CDS:hypothetical protein";Dir=indeterminate
chr01	AZU	gene	11504199	11506786	-	LOC_Os01g19800	"CDS:zinc finger, C3HC4 type, putative, expressed";Dir=sense
chr01	AZU	gene	11517542	11518570	+	LOC_Os01g19820	"CDS:universal stress protein domain containing protein, putative, expressed";Dir=sense
chr01	AZU	gene	11517542	11518570	+	LOC_Os01g19820	"CDS:universal stress protein domain containing protein, putative, expressed";Dir=sense
chr01	AZU	gene	11517542	11518570	+	LOC_Os01g19820	"CDS:universal stress protein domain containing protein, putative, expressed";Dir=sense
chr01	AZU	gene	11517542	11518570	+	LOC_Os01g19820	"CDS:universal stress protein domain containing protein, putative, expressed";Dir=sense
chr01	AZU	gene	11519011	11519305	-	LOC_Os01g19830	"CDS:hypothetical protein";Dir=sense
chr01	AZU	gene	11522029	11523123	-	LOC_Os01g19840	"CDS:60S ribosomal protein L29-2, putative, expressed";Dir=sense
chr01	AZU	gene	11526225	11533764	-	LOC_Os01g19850	"CDS:amino acid permease family protein, putative, expressed";Dir=sense
chr01	AZU	gene	11536250	11538216	-	LOC_Os01g19860	"CDS:expressed protein";Dir=sense
chr01	AZU	gene	11545050	11549723	+	LOC_Os01g19870	"CDS:hydrolase, acting on carbon-nitrogen, putative, expressed";Dir=sense
chr01	AZU	gene	11555555	11556049	+	LOC_Os01g19880	"CDS:expressed protein";Dir=indeterminate
chr01	AZU	gene	11579470	11580000	+	LOC_Os01g19910	"CDS:expressed protein";Dir=indeterminate
chr01	AZU	gene	11589069	11591959	+	LOC_Os01g19940	"CDS:expressed protein";Dir=sense
chr01	AZU	gene	11594027	11594938	-	LOC_Os01g19950	"CDS:expressed protein";Dir=sense
chr01	AZU	gene	11622795	11628809	+	LOC_Os01g19970	"CDS:MYB family transcription factor, putative, expressed";Dir=sense
chr01	AZU	gene	11630338	11632128	+	LOC_Os01g19980	"CDS:hypothetical protein";Dir=sense
chr01	AZU	gene	11636720	11637521	-	LOC_Os01g19990	"CDS:expressed protein";Dir=sense
chr01	AZU	gene	11639202	11639450	-	LOC_Os01g20000	"CDS:expressed protein";Dir=indeterminate
chr01	AZU	gene	11641777	11642043	-	LOC_Os01g20010	"CDS:expressed protein";Dir=indeterminate
chr01	AZU	gene	11644977	11646620	+	LOC_Os01g20020	"CDS:hypothetical protein";Dir=sense
chr01	AZU	gene	11651172	11651909	+	LOC_Os01g20030	"CDS:expressed protein";Dir=indeterminate
chr01	AZU	gene	11661635	11662102	+	LOC_Os01g20060	"CDS:expressed protein";Dir=indeterminate
chr01	AZU	gene	11682421	11682774	+	LOC_Os01g20100	"CDS:expressed protein";Dir=indeterminate
chr01	AZU	gene	11684878	11693323	+	LOC_Os01g20110	"CDS:expressed protein";Dir=sense
chr01	AZU	gene	11699438	11703470	-	LOC_Os01g20120	"CDS:expressed protein";Dir=sense
chr01	AZU	gene	11699782	11703470	-	LOC_Os01g20120	"CDS:expressed protein";Dir=sense
chr01	AZU	gene	11699967	11703470	-	LOC_Os01g20120	"CDS:expressed protein";Dir=sense
chr01	AZU	gene	11716659	11717367	-	LOC_Os06g49570	"CDS:expressed protein";Dir=indeterminate
chr01	AZU	gene	11716873	11717367	-	LOC_Os01g20140	"CDS:latency associated nuclear antigen, putative, expressed";Dir=indeterminate
chr01	AZU	gene	11720922	11722123	+	LOC_Os04g27550	"CDS:hypothetical protein";Dir=sense
chr01	AZU	gene	11720948	11722123	+	LOC_Os04g08120	"CDS:hypothetical protein";Dir=sense
chr01	AZU	gene	11721631	11722123	+	LOC_Os04g01850	"CDS:hypothetical protein";Dir=sense
chr01	AZU	gene	11731975	11735963	-	LOC_Os01g20160	"CDS:OsHKT1;5 - Na+ transporter, expressed";Dir=sense
chr01	AZU	gene	11745153	11747752	+	LOC_Os01g20170	"CDS:expressed protein";Dir=sense
chr01	AZU	gene	11746996	11747417	+	LOC_Os12g10940	"CDS:hypothetical protein";Dir=indeterminate
chr01	AZU	gene	11786951	11788573	-	LOC_Os01g20204	"CDS:expressed protein";Dir=sense
chr01	AZU	gene	11790798	11791824	-	LOC_Os01g20206	"CDS:methyltransferase, putative, expressed";Dir=sense
chr01	AZU	gene	11801007	11801626	+	LOC_Os01g20208	"CDS:expressed protein";Dir=sense
chr01	AZU	gene	11803360	11807267	+	LOC_Os01g20700	"CDS:hypothetical protein";Dir=sense
chr01	AZU	gene	11808928	11809705	-	LOC_Os01g20710	"CDS:expressed protein";Dir=indeterminate
chr01	AZU	gene	11812323	11815565	+	LOC_Os01g20720	"CDS:CC-NBS-LRR, putative, expressed";Dir=indeterminate
chr01	AZU	gene	11830437	11830949	-	LOC_Os01g20730	"CDS:expressed protein";Dir=indeterminate
chr01	AZU	gene	11842004	11842661	+	LOC_Os01g20750	"CDS:expressed protein";Dir=sense
chr01	AZU	gene	11863787	11864623	-	LOC_Os01g20770	"CDS:expressed protein";Dir=sense
chr01	AZU	gene	11868444	11869022	+	LOC_Os01g20780	"CDS:anther-specific protein SF18 precursor, putative, expressed";Dir=indeterminate
chr01	AZU	gene	11874005	11874256	-	LOC_Os01g20800	"CDS:expressed protein";Dir=indeterminate
chr01	AZU	gene	11878410	11879113	-	LOC_Os01g20810	"CDS:expressed protein";Dir=sense
chr01	AZU	gene	11882725	11883361	-	LOC_Os01g20820	"CDS:expressed protein";Dir=sense
chr01	AZU	gene	11893970	11895058	+	LOC_Os01g20830	"CDS:heavy metal-associated domain containing protein, expressed";Dir=sense
chr01	AZU	gene	11901290	11905103	+	LOC_Os01g20840	"CDS:lipase class 3 family protein, putative, expressed";Dir=sense
chr01	AZU	gene	11907044	11907435	-	LOC_Os01g20850	"CDS:expressed protein";Dir=sense
chr01	AZU	gene	11908448	11919866	-	LOC_Os01g20860	"CDS:phospholipase D. Active site motif family protein, expressed";Dir=sense
chr01	AZU	gene	11930413	11930760	+	LOC_Os01g20870	"CDS:expressed protein";Dir=indeterminate
chr01	AZU	gene	11938270	11942681	+	LOC_Os01g20880	"CDS:OsWAK3 - OsWAK receptor-like cytoplasmic kinase OsWAK-RLCK, expressed";Dir=sense
chr01	AZU	gene	11948861	11949025	+	LOC_Os01g20890	"CDS:expressed protein";Dir=indeterminate
chr01	AZU	gene	11950100	11950294	-	LOC_Os01g20894	"CDS:expressed protein";Dir=indeterminate
chr01	AZU	gene	11960187	11963714	+	LOC_Os01g20900	"CDS:OsWAK4 - OsWAK receptor-like cytoplasmic kinase OsWAK-RLCK, expressed";Dir=sense
chr01	AZU	gene	11960187	11964313	+	LOC_Os01g20900	"CDS:OsWAK4 - OsWAK receptor-like cytoplasmic kinase OsWAK-RLCK, expressed";Dir=sense
chr01	AZU	gene	11960187	11963849	+	LOC_Os01g20900	"CDS:OsWAK4 - OsWAK receptor-like cytoplasmic kinase OsWAK-RLCK, expressed";Dir=sense
chr01	AZU	gene	11960187	11963849	+	LOC_Os01g20900	"CDS:OsWAK4 - OsWAK receptor-like cytoplasmic kinase OsWAK-RLCK, expressed";Dir=sense
chr01	AZU	gene	11960187	11964078	+	LOC_Os01g20900	"CDS:OsWAK4 - OsWAK receptor-like cytoplasmic kinase OsWAK-RLCK, expressed";Dir=sense
chr01	AZU	gene	11960187	11964313	+	LOC_Os01g20900	"CDS:OsWAK4 - OsWAK receptor-like cytoplasmic kinase OsWAK-RLCK, expressed";Dir=sense
chr01	AZU	gene	11960187	11963714	+	LOC_Os01g20900	"CDS:OsWAK4 - OsWAK receptor-like cytoplasmic kinase OsWAK-RLCK, expressed";Dir=sense
chr01	AZU	gene	11969144	11969893	+	LOC_Os01g20910	"CDS:zinc finger, C3HC4 type domain containing protein, expressed";Dir=indeterminate
chr01	AZU	gene	11970690	11971052	+	LOC_Os01g20920	"CDS:expressed protein";Dir=indeterminate
chr01	AZU	gene	11971603	11973677	+	LOC_Os01g20930	"CDS:RING-H2 finger protein, putative, expressed";Dir=sense
chr01	AZU	gene	11976853	11982317	+	LOC_Os01g20940	"CDS:PHS1, putative, expressed";Dir=sense
chr01	AZU	gene	11986244	11987284	-	LOC_Os01g20950	"CDS:sulfotransferase domain containing protein, expressed";Dir=indeterminate
chr01	AZU	gene	11993605	11993886	+	LOC_Os01g20960	"CDS:hypothetical protein";Dir=sense
chr01	AZU	gene	11996430	11997144	+	LOC_Os01g20970	"CDS:invertase/pectin methylesterase inhibitor family protein, putative, expressed";Dir=sense
chr01	AZU	gene	11998248	12000351	-	LOC_Os01g20980	"CDS:pectinesterase, putative, expressed";Dir=sense
chr01	AZU	gene	12007045	12007092	-	LOC_Os12g36130	"CDS:expressed protein";Dir=indeterminate
chr01	AZU	gene	12010123	12012741	+	LOC_Os01g21010	"CDS:expressed protein";Dir=sense
chr01	AZU	gene	12020567	12021069	+	LOC_Os01g21020	"CDS:expressed protein";Dir=sense
chr01	AZU	gene	12024145	12026258	+	LOC_Os01g21034	"CDS:pectinesterase, putative, expressed";Dir=sense
chr01	AZU	gene	12024145	12030950	+	LOC_Os01g21034	"CDS:pectinesterase, putative, expressed";Dir=sense
chr01	AZU	gene	12024619	12033189	+	LOC_Os01g21034	"CDS:pectinesterase, putative, expressed";Dir=sense
chr01	AZU	gene	12035441	12036109	-	LOC_Os01g21050	"CDS:pentatricopeptide, putative, expressed";Dir=indeterminate
chr01	AZU	gene	12036485	12037798	+	LOC_Os01g21060	"CDS:hypothetical protein";Dir=sense
chr01	AZU	gene	12039756	12041961	+	LOC_Os01g21070	"CDS:endoglucanase, putative, expressed";Dir=sense
chr01	AZU	gene	12057110	12057724	+	LOC_Os01g21100	"CDS:expressed protein";Dir=indeterminate
chr01	AZU	gene	12061674	12064585	+	LOC_Os01g21110	"CDS:expressed protein";Dir=sense
chr01	AZU	gene	12066717	12067422	+	LOC_Os01g21120	"CDS:AP2 domain containing protein, expressed";Dir=sense
chr01	AZU	gene	12075368	12075844	+	LOC_Os01g21130	"CDS:expressed protein";Dir=indeterminate
chr01	AZU	gene	12084231	12086361	-	LOC_Os01g21144	"CDS:expressed protein";Dir=sense
chr01	AZU	gene	12087065	12091189	-	LOC_Os01g21160	"CDS:2-oxo acid dehydrogenases acyltransferase domain containing protein, expressed";Dir=sense
chr01	AZU	gene	12087065	12091502	-	LOC_Os01g21160	"CDS:2-oxo acid dehydrogenases acyltransferase domain containing protein, expressed";Dir=sense
chr01	AZU	gene	12087850	12091502	-	LOC_Os01g21160	"CDS:2-oxo acid dehydrogenases acyltransferase domain containing protein, expressed";Dir=sense
chr01	AZU	gene	12088550	12091502	-	LOC_Os01g21160	"CDS:2-oxo acid dehydrogenases acyltransferase domain containing protein, expressed";Dir=sense
chr01	AZU	gene	12094286	12094615	+	LOC_Os01g21170	"CDS:expressed protein";Dir=indeterminate
chr01	AZU	gene	12095153	12096586	-	LOC_Os01g21180	"CDS:translation machinery-associated protein 20, putative, expressed";Dir=sense
chr01	AZU	gene	12095153	12096911	-	LOC_Os01g21180	"CDS:translation machinery-associated protein 20, putative, expressed";Dir=sense
chr01	AZU	gene	12107933	12108064	-	LOC_Os01g21200	"CDS:hypothetical protein";Dir=indeterminate
chr01	AZU	gene	12138256	12141621	+	LOC_Os01g21240	"CDS:MLA6 protein, putative, expressed";Dir=sense
chr01	AZU	gene	12146629	12147041	-	LOC_Os01g21250	"CDS:late embryogenesis abundant protein, putative, expressed";Dir=sense
chr01	AZU	gene	12161044	12162202	-	LOC_Os01g21260	"CDS:hypothetical protein";Dir=sense
chr01	AZU	gene	12168485	12168520	-	LOC_Os07g35180	"CDS:hypothetical protein";Dir=indeterminate
chr01	AZU	gene	12180179	12183971	+	LOC_Os01g21300	"CDS:esterase/lipase/thioesterase family protein, putative, expressed";Dir=sense
chr01	AZU	gene	12188005	12189271	+	LOC_Os01g21310	"CDS:expressed protein";Dir=sense
chr01	AZU	gene	12189849	12193359	-	LOC_Os01g21320	"CDS:NAD dependent epimerase/dehydratase family domain containing protein, expressed";Dir=sense
chr01	AZU	gene	12200121	12200522	-	LOC_Os01g21340	"CDS:expressed protein";Dir=indeterminate
chr01	AZU	gene	12227025	12228269	-	LOC_Os01g21380	"CDS:FAD dependent oxidoreductase domain containing protein, expressed";Dir=indeterminate
chr01	AZU	gene	12229377	12229688	+	LOC_Os01g21390	"CDS:hypothetical protein";Dir=indeterminate
chr01	AZU	gene	12229377	12229688	+	LOC_Os01g59170	"CDS:hypothetical protein";Dir=indeterminate
chr01	AZU	gene	12229377	12229621	+	LOC_Os09g25480	"CDS:expressed protein";Dir=indeterminate
chr01	AZU	gene	12229377	12229688	+	LOC_Os12g35050	"CDS:hypothetical protein";Dir=indeterminate
chr01	AZU	gene	12236244	12238013	-	LOC_Os01g21410	"CDS:expressed protein";Dir=sense
chr01	AZU	gene	12239967	12246900	+	LOC_Os01g21420	"CDS:pre-mRNA-splicing factor SF2, putative, expressed";Dir=sense
chr01	AZU	gene	12253649	12254869	+	LOC_Os01g21440	"CDS:expressed protein";Dir=sense
chr01	AZU	gene	12253649	12254869	+	LOC_Os01g21440	"CDS:expressed protein";Dir=sense
chr01	AZU	gene	12257346	12264249	+	LOC_Os01g21450	"CDS:expressed protein";Dir=sense
chr01	AZU	gene	12260403	12264249	+	LOC_Os01g21450	"CDS:expressed protein";Dir=sense
chr01	AZU	gene	12260403	12264249	+	LOC_Os01g21450	"CDS:expressed protein";Dir=sense
chr01	AZU	gene	12299505	12299930	-	LOC_Os04g12790	"CDS:expressed protein";Dir=indeterminate
chr01	AZU	gene	12299558	12299615	-	LOC_Os05g27180	"CDS:ligA, putative, expressed";Dir=indeterminate
chr01	AZU	gene	12314692	12314976	+	LOC_Os01g21520	"CDS:esterase/lipase/thioesterase family protein, putative, expressed";Dir=indeterminate
chr01	AZU	gene	12339998	12340444	+	LOC_Os01g21550	"CDS:expressed protein";Dir=indeterminate
chr01	AZU	gene	12350475	12351464	+	LOC_Os01g21560	"CDS:esterase/lipase/thioesterase family protein, putative, expressed";Dir=indeterminate
chr01	AZU	gene	12357379	12357762	+	LOC_Os01g21580	"CDS:esterase/lipase/thioesterase family protein, putative, expressed";Dir=indeterminate
chr01	AZU	gene	12360931	12361137	-	LOC_Os01g21585	"CDS:expressed protein";Dir=indeterminate
chr01	AZU	gene	12374364	12376007	+	LOC_Os01g21590	"CDS:homeodomain, putative, expressed";Dir=indeterminate
chr01	AZU	gene	12397719	12398976	+	LOC_Os01g21610	"CDS:uncharacterized aarF domain-containing protein kinase 4, putative, expressed";Dir=sense
[truncated: 50,507 more rows]
